# Supplementary material for: Integrating cell cycle score for precise risk stratification in ovarian cancer
Source: Front Genet. 2022 Aug 17;13:958092. doi: 10.3389/fgene.2022.958092 (PMC9428269; doi:10.3389/fgene.2022.958092)
Supplement: Supplementary file 1 [file DataSheet1.ZIP]

Archive with 12 entries (12 files):
- Supplementary Figure S1.tif
- Supplementary Figure S2.tif
- Supplementary Figure S3.tif
- Supplementary Figure S4.tif
- Supplementary Figure S5.tif
- Supplementary Table 1.xlsx
- Supplementary Table 2.xlsx
- Supplementary Table 3.xlsx
- Supplementary Table 4.xlsx
- Supplementary Table 5.xlsx
- Supplementary Table 6.xlsx
- Supplementary Table 7.xlsx
