# Supplementary material for: Integrating cell cycle score for precise risk stratification in ovarian cancer
Source: Front Genet. 2022 Aug 17;13:958092. doi: 10.3389/fgene.2022.958092 (PMC9428269; doi:10.3389/fgene.2022.958092)
Supplement: Supplementary file 1 [file DataSheet1.ZIP › Supplementary Table 1.xlsx]

## Sheet: Table S1
	Supplementary Table 1. Cell cycle signature genes.
	FOXM1
	CDC20
	CDKN3
	CDC2
	KIF11
	KIAA0101
	NUSAP1
	CENPF
	ASPM
	BUB1B
	RRM2
	DLGAP5
	BIRC5
	KIF20A
	PLK1
	TOP2A
	TK1
	PBK
	ASF1B
	C18orf24
	RAD54L
	PTTG1
	KIF4A
	CDCA3
	MCM10
	PRC1
	DTL
	CEP55
	RAD51
	CENPM
	CDCA8
	OIP5
	SHCBP1
	ORC6L
	CCNB1
	CHEK1
	TACC3
	MCM4
	FANCI
	KIF15
	PLK4
	APOBEC3B
	NCAPG
	TRIP13
	KIF23
	NCAPH
	TYMS
	GINS1
	STMN1
	ZWINT
	BLM
	TTK
	CDC6
	KIF2C
	RAD51AP1
	NCAPG2
	AURKA
	CCNA2
	CCNB2
	CENPA
	NDC80
	CKS2
	MKI67
	AURKB
	TPX2
	SMC4
	BUB1
	RACGAP1
	CENPE
	UBE2C
	MCM6
	MCM3
	CDK1
	ESPL1
	MAD2L1
	NEK2
	KIF22
	HMMR
	KPNA2
	CDC25A
	H2AX
	CDC25B
	CCNF
	MCM5
	LMNB1
	E2F3
	UBE2S
	NSD2
	HMGB3
	DBF4
	MCM2
	CDKN2C
	CDKN1B
	FANCC
	NASP
	STAG1
	GINS2
	FBXO5
	POLQ
	EZH2
	RAD21
	SUV39H1
	PRIM2
	E2F1
	CHAF1A
	NOLC1
	GSPT1
	BUB3
	SMC1A
	ILF3
	CDC7
	INCENP
	CKS1B
	EXO1
	H2AZ1
	TFDP1
	CCND1
	KPNB1
	JPT1
	LBR
	HUS1
	KIF20B
	TOP1
	PDS5B
	SRSF1
	STIL
	ABL1
	DTYMK
	CDC27
	BARD1
	ATF5
	CDC45
	ODC1
	XPO1
	SFPQ
	TMPO
	PML
	BRCA2
	CTCF
	KNL1
	KMT5A
	SLC38A1
	TRA2B
	MYBL2
	TROAP
	TENT4A
	CUL3
	MAPK14
	H2BC12
	MYC
	AMD1
	CBX1
	CHMP1A
	DKC1
	YTHDC1
	CCNT1
	TGFB1
	ATRX
	LIG3
	NUP50
	SLC7A5
	RBL1
	NUMA1
	EFNA5
	PRPF4B
	UCK2
	ARID4A
	CUL1
	UPF1
	DR1
	MNAT1
	SMC2
	RBM14
	RPA2
	SQLE
	ORC6
	CDK4
	POLE
	RASAL2
	HOXC10
	RPS6KA5
	CUL4A
	SLC7A1
	FOXN3
	HMGA1
	SS18
	TRAIP
	PRMT5
	CUL5
	DDX39A
	MARCKS
	ORC5
	SAP30
	KATNA1
	HNRNPD
	POLA2
	HIRA
	HIF1A
	SYNCRIP
	TLE3
	NCL
	RAD23B
	E2F2
	EGF
	HMGN2
	SRSF10
	SNRPD1
	CASP8AP2
	SMARCC1
	SLC12A2
	NOTCH2
	TNPO2
	SMAD3
	MAP3K20
	HSPA8
	G3BP1
	PTTG3P
	DMD
	MEIS1
	HNRNPU
	SRSF2
	MT2A
	NUP98
	EWSR1
	KIF5B
	MTF2
	E2F4
	BCL3
	PURA
	MEIS2
	PAFAH1B1
	WRN
	H2AZ2
	ODF2
	CDC16
	GADD45B
	ANAPC1
	CREBBP
	MDM2
	SMC1B
	AC023512.1
	GADD45G
	ATM
	ATR
	ANAPC7
	RBL2
	ANAPC5
	CDC14B
	CDC14A
	SKP1
	TGFB2
	GADD45A
	RBX1
	STAG2
	TGFB3
	MAD1L1
	YWHAB
	MCM7
	WEE2
	CDC25C
	YWHAZ
	CCND2
	YWHAH
	YWHAG
	YWHAE
	CCNE1
	ORC3
	CCND3
	PTTG2
	SFN
	ZBTB17
	ANAPC10
	ANAPC11
	RB1
	SKP2
	SMAD4
	ANAPC2
	TFDP2
	PRKDC
	ANAPC4
	SMAD2
	YWHAQ
	CHEK2
	CDC23
	EP300
	GSK3B
	CDKN2A
	CDKN1C
	CDKN1A
	CDKN2D
	CCNA1
	CDKN2B
	FZR1
	SMC3
	ANAPC13
	PCNA
	PKMYT1
	CDK2
	CDC26
	E2F5
	WEE1
	TP53
	ORC1
	ORC2
	CCNE2
	CDK6
	ORC4
	CDK7
	MAD2L2
	HDAC1
	HDAC2
	CCNH
	CCNB3
