# Supplementary material for: Integrating cell cycle score for precise risk stratification in ovarian cancer
Source: Front Genet. 2022 Aug 17;13:958092. doi: 10.3389/fgene.2022.958092 (PMC9428269; doi:10.3389/fgene.2022.958092)
Supplement: Supplementary file 1 [file DataSheet1.ZIP › Supplementary Table 2.xlsx]

## Sheet: Table S2
	Supplementary Table 2. Master regulated analysis results.
	Regulator	Regulon Size	Regulated EMT Number	P	Adjusted P
	POLA2	176	19	0.0011	0.013
	KIF20B	253	22	0.0075	0.045
	ABL1	418	26	0.17	0.66
	CCND2	316	19	0.27	0.81
	CBX1	438	21	0.71	0.99
	CHAF1A	403	20	0.63	0.99
	E2F2	317	16	0.59	0.99
	HOXC10	480	23	0.72	0.99
	RBL2	244	11	0.74	0.99
	CDKN2D	91	2	0.96	1
	PDS5B	415	16	0.94	1
	PURA	222	4	1	1
