# Supplementary material for: Integrating cell cycle score for precise risk stratification in ovarian cancer
Source: Front Genet. 2022 Aug 17;13:958092. doi: 10.3389/fgene.2022.958092 (PMC9428269; doi:10.3389/fgene.2022.958092)
Supplement: Supplementary file 1 [file DataSheet1.ZIP › Supplementary Table 3.xlsx]

## Sheet: Table S3
	Supplementary Table 3. Patients risk stratification in public cohorts.
	Cohort	ID	Age	Grade	Stage	Histopathology	Debulking	Subtype	Dead	OS	CCPOCOC Score	Risk Group
	GSE26712	GSM657529	43	NA	4	Late-stage high-grade ovarian cancer	Optimal	Proliferative	0	89.76	-1.27592	CCPOC-low
	GSE26712	GSM657530	53	NA	3	Late-stage high-grade ovarian cancer	Optimal	Immunoreactive	0	54.12	-1.31725	CCPOC-low
	GSE26712	GSM657531	41	NA	3	Late-stage high-grade ovarian cancer	Optimal	Differentiated	0	52.56	-1.97083	CCPOC-low
	GSE26712	GSM657532	48	NA	4	Late-stage high-grade ovarian cancer	Optimal	NA	1	20.64	-0.852876	CCPOC-high
	GSE26712	GSM657533	49	NA	3	Late-stage high-grade ovarian cancer	Optimal	Immunoreactive	0	47.88	-1.48193	CCPOC-low
	GSE26712	GSM657535	76	NA	3	Late-stage high-grade ovarian cancer	Optimal	Immunoreactive	0	45.24	-1.05735	CCPOC-low
	GSE26712	GSM657536	68	NA	4	Late-stage high-grade ovarian cancer	Optimal	Mesenchymal	1	29.4	-1.0192	CCPOC-low
	GSE26712	GSM657537	61	NA	3	Late-stage high-grade ovarian cancer	Optimal	NA	0	42.96	-1.13006	CCPOC-low
	GSE26712	GSM657538	51	NA	4	Late-stage high-grade ovarian cancer	Optimal	Differentiated	0	42.36	-1.53276	CCPOC-low
	GSE26712	GSM657539	59	NA	3	Late-stage high-grade ovarian cancer	Suboptimal	NA	0	41.88	-1.72119	CCPOC-low
	GSE26712	GSM657540	75	NA	3	Late-stage high-grade ovarian cancer	Optimal	NA	1	8.52	-1.16986	CCPOC-low
	GSE26712	GSM657541	70	NA	3	Late-stage high-grade ovarian cancer	Optimal	NA	0	39.6	-1.6673	CCPOC-low
	GSE26712	GSM657542	81	NA	3	Late-stage high-grade ovarian cancer	Optimal	Immunoreactive	1	27.6	-1.11152	CCPOC-low
	GSE26712	GSM657543	68	NA	3	Late-stage high-grade ovarian cancer	Optimal	Immunoreactive	0	39.12	-1.40761	CCPOC-low
	GSE26712	GSM657544	45	NA	3	Late-stage high-grade ovarian cancer	Optimal	Differentiated	0	33.84	-1.69349	CCPOC-low
	GSE26712	GSM657545	71	NA	3	Late-stage high-grade ovarian cancer	Suboptimal	Proliferative	0	87.96	-0.852036	CCPOC-high
	GSE26712	GSM657546	46	NA	3	Late-stage high-grade ovarian cancer	Optimal	Immunoreactive	0	35.28	-1.14147	CCPOC-low
	GSE26712	GSM657547	44	NA	3	Late-stage high-grade ovarian cancer	Optimal	NA	1	12.36	-1.14844	CCPOC-low
	GSE26712	GSM657548	55	NA	3	Late-stage high-grade ovarian cancer	Optimal	Differentiated	1	42.6	-1.03783	CCPOC-low
	GSE26712	GSM657549	75	NA	3	Late-stage high-grade ovarian cancer	Suboptimal	Immunoreactive	1	2.04	-1.04364	CCPOC-low
	GSE26712	GSM657550	69	NA	3	Late-stage high-grade ovarian cancer	Suboptimal	Mesenchymal	1	17.64	-0.661782	CCPOC-high
	GSE26712	GSM657551	48	NA	3	Late-stage high-grade ovarian cancer	Optimal	Differentiated	0	82.32	-1.33672	CCPOC-low
	GSE26712	GSM657552	51	NA	3	Late-stage high-grade ovarian cancer	Suboptimal	Proliferative	1	28.44	-1.46761	CCPOC-low
	GSE26712	GSM657553	47	NA	4	Late-stage high-grade ovarian cancer	Suboptimal	NA	0	44.4	-1.1788	CCPOC-low
	GSE26712	GSM657554	51	NA	4	Late-stage high-grade ovarian cancer	Suboptimal	Differentiated	1	75.48	-0.986544	CCPOC-low
	GSE26712	GSM657555	67	NA	3	Late-stage high-grade ovarian cancer	Optimal	NA	0	35.16	-1.23405	CCPOC-low
	GSE26712	GSM657556	55	NA	3	Late-stage high-grade ovarian cancer	Suboptimal	Differentiated	1	45.96	-1.09716	CCPOC-low
	GSE26712	GSM657557	42	NA	3	Late-stage high-grade ovarian cancer	Optimal	NA	0	32.52	-1.42001	CCPOC-low
	GSE26712	GSM657558	56	NA	3	Late-stage high-grade ovarian cancer	Suboptimal	Immunoreactive	1	34.08	-1.33839	CCPOC-low
	GSE26712	GSM657559	41	NA	3	Late-stage high-grade ovarian cancer	Optimal	Differentiated	1	75.6	-1.03252	CCPOC-low
	GSE26712	GSM657560	56	NA	3	Late-stage high-grade ovarian cancer	Optimal	Mesenchymal	0	25.2	-1.05817	CCPOC-low
	GSE26712	GSM657561	78	NA	3	Late-stage high-grade ovarian cancer	Optimal	NA	0	29.16	-1.76401	CCPOC-low
	GSE26712	GSM657562	75	NA	3	Late-stage high-grade ovarian cancer	Optimal	NA	0	28.44	-1.10726	CCPOC-low
	GSE26712	GSM657563	68	NA	3	Late-stage high-grade ovarian cancer	Optimal	Differentiated	0	29.76	-1.62338	CCPOC-low
	GSE26712	GSM657564	56	NA	3	Late-stage high-grade ovarian cancer	Optimal	NA	0	27.6	-1.1293	CCPOC-low
	GSE26712	GSM657565	69	NA	3	Late-stage high-grade ovarian cancer	Optimal	Mesenchymal	1	25.92	-1.14612	CCPOC-low
	GSE26712	GSM657566	66	NA	3	Late-stage high-grade ovarian cancer	Optimal	Differentiated	0	27.24	-1.34331	CCPOC-low
	GSE26712	GSM657567	71	NA	4	Late-stage high-grade ovarian cancer	Optimal	Immunoreactive	0	26.76	-0.846354	CCPOC-high
	GSE26712	GSM657568	71	NA	3	Late-stage high-grade ovarian cancer	Optimal	NA	1	15.36	-1.0602	CCPOC-low
	GSE26712	GSM657569	71	NA	3	Late-stage high-grade ovarian cancer	Optimal	Differentiated	0	25.92	-1.08659	CCPOC-low
	GSE26712	GSM657570	46	NA	3	Late-stage high-grade ovarian cancer	Suboptimal	Mesenchymal	1	33.96	-0.908678	CCPOC-high
	GSE26712	GSM657571	74	NA	3	Late-stage high-grade ovarian cancer	Optimal	NA	0	25.8	-1.4027	CCPOC-low
	GSE26712	GSM657572	70	NA	4	Late-stage high-grade ovarian cancer	Optimal	Mesenchymal	0	24.72	-1.08878	CCPOC-low
	GSE26712	GSM657573	70	NA	3	Late-stage high-grade ovarian cancer	Optimal	Mesenchymal	1	19.08	-1.10567	CCPOC-low
	GSE26712	GSM657574	61	NA	3	Late-stage high-grade ovarian cancer	Optimal	Proliferative	0	22.68	-1.86894	CCPOC-low
	GSE26712	GSM657575	66	NA	3	Late-stage high-grade ovarian cancer	Optimal	Differentiated	1	6.72	-0.96512	CCPOC-low
	GSE26712	GSM657576	71	NA	4	Late-stage high-grade ovarian cancer	Suboptimal	Proliferative	1	59.28	-0.902951	CCPOC-high
	GSE26712	GSM657577	68	NA	3	Late-stage high-grade ovarian cancer	Suboptimal	Mesenchymal	1	35.52	-0.81744	CCPOC-high
	GSE26712	GSM657578	70	NA	3	Late-stage high-grade ovarian cancer	Suboptimal	NA	1	21	-0.89494	CCPOC-high
	GSE26712	GSM657579	75	NA	3	Late-stage high-grade ovarian cancer	Suboptimal	NA	1	22.92	-1.23913	CCPOC-low
	GSE26712	GSM657580	78	NA	3	Late-stage high-grade ovarian cancer	Optimal	NA	1	55.2	-1.07357	CCPOC-low
	GSE26712	GSM657581	71	NA	3	Late-stage high-grade ovarian cancer	Suboptimal	Differentiated	1	38.16	-1.05473	CCPOC-low
	GSE26712	GSM657582	45	NA	3	Late-stage high-grade ovarian cancer	Optimal	Differentiated	1	105.6	-1.09552	CCPOC-low
	GSE26712	GSM657583	72	NA	3	Late-stage high-grade ovarian cancer	Suboptimal	NA	1	68.16	-1.0676	CCPOC-low
	GSE26712	GSM657584	78	NA	3	Late-stage high-grade ovarian cancer	Optimal	NA	1	81	-1.3964	CCPOC-low
	GSE26712	GSM657585	58	NA	4	Late-stage high-grade ovarian cancer	Suboptimal	NA	1	10.32	-0.807385	CCPOC-high
	GSE26712	GSM657586	68	NA	3	Late-stage high-grade ovarian cancer	Optimal	Differentiated	0	82.92	-1.2033	CCPOC-low
	GSE26712	GSM657587	52	NA	4	Late-stage high-grade ovarian cancer	Optimal	Immunoreactive	1	43.68	-1.03762	CCPOC-low
	GSE26712	GSM657588	68	NA	4	Late-stage high-grade ovarian cancer	Optimal	Immunoreactive	1	61.8	-1.46421	CCPOC-low
	GSE26712	GSM657589	51	NA	4	Late-stage high-grade ovarian cancer	Suboptimal	Differentiated	1	7.44	-0.70149	CCPOC-high
	GSE26712	GSM657590	26	NA	3	Late-stage high-grade ovarian cancer	Optimal	Immunoreactive	0	162	-1.07169	CCPOC-low
	GSE26712	GSM657591	77	NA	3	Late-stage high-grade ovarian cancer	Suboptimal	Immunoreactive	1	7.08	-0.901082	CCPOC-high
	GSE26712	GSM657592	30	NA	3	Late-stage high-grade ovarian cancer	Suboptimal	Differentiated	1	37.44	-1.44927	CCPOC-low
	GSE26712	GSM657593	84	NA	3	Late-stage high-grade ovarian cancer	Suboptimal	Mesenchymal	1	2.52	-1.0556	CCPOC-low
	GSE26712	GSM657594	62	NA	3	Late-stage high-grade ovarian cancer	Optimal	Differentiated	0	157.2	-0.961431	CCPOC-low
	GSE26712	GSM657595	66	NA	3	Late-stage high-grade ovarian cancer	Suboptimal	Proliferative	1	11.88	-1.19745	CCPOC-low
	GSE26712	GSM657596	41	NA	4	Late-stage high-grade ovarian cancer	Optimal	Mesenchymal	1	47.4	-0.962658	CCPOC-low
	GSE26712	GSM657597	57	NA	4	Late-stage high-grade ovarian cancer	Suboptimal	Proliferative	1	64.08	-1.04348	CCPOC-low
	GSE26712	GSM657598	66	NA	3	Late-stage high-grade ovarian cancer	Suboptimal	Proliferative	1	81.96	-0.755668	CCPOC-high
	GSE26712	GSM657599	54	NA	4	Late-stage high-grade ovarian cancer	Optimal	Differentiated	1	42	-1.15019	CCPOC-low
	GSE26712	GSM657600	62	NA	3	Late-stage high-grade ovarian cancer	Suboptimal	Immunoreactive	1	103.68	-0.7877	CCPOC-high
	GSE26712	GSM657601	73	NA	3	Late-stage high-grade ovarian cancer	Suboptimal	Proliferative	1	23.28	-1.20735	CCPOC-low
	GSE26712	GSM657602	36	NA	3	Late-stage high-grade ovarian cancer	Suboptimal	Differentiated	1	26.4	-0.880063	CCPOC-high
	GSE26712	GSM657603	62	NA	3	Late-stage high-grade ovarian cancer	Suboptimal	NA	1	20.64	-0.82581	CCPOC-high
	GSE26712	GSM657604	67	NA	3	Late-stage high-grade ovarian cancer	Suboptimal	Mesenchymal	1	11.76	-1.36869	CCPOC-low
	GSE26712	GSM657605	61	NA	3	Late-stage high-grade ovarian cancer	Suboptimal	NA	1	94.56	-1.12549	CCPOC-low
	GSE26712	GSM657606	44	NA	4	Late-stage high-grade ovarian cancer	Suboptimal	Mesenchymal	1	47.16	-1.00204	CCPOC-low
	GSE26712	GSM657607	65	NA	3	Late-stage high-grade ovarian cancer	Suboptimal	NA	1	3.96	-1.15415	CCPOC-low
	GSE26712	GSM657608	52	NA	3	Late-stage high-grade ovarian cancer	Suboptimal	Immunoreactive	1	15.6	-1.02004	CCPOC-low
	GSE26712	GSM657609	70	NA	3	Late-stage high-grade ovarian cancer	Optimal	NA	1	110.64	-1.22293	CCPOC-low
	GSE26712	GSM657610	51	NA	3	Late-stage high-grade ovarian cancer	Suboptimal	Differentiated	1	45	-1.07846	CCPOC-low
	GSE26712	GSM657611	81	NA	4	Late-stage high-grade ovarian cancer	Optimal	Immunoreactive	1	30.24	-0.929028	CCPOC-high
	GSE26712	GSM657612	61	NA	3	Late-stage high-grade ovarian cancer	Optimal	Mesenchymal	1	54.36	-0.983318	CCPOC-low
	GSE26712	GSM657613	79	NA	3	Late-stage high-grade ovarian cancer	Suboptimal	NA	1	11.04	-0.713361	CCPOC-high
	GSE26712	GSM657614	52	NA	3	Late-stage high-grade ovarian cancer	Suboptimal	Differentiated	1	28.8	-1.15839	CCPOC-low
	GSE26712	GSM657615	56	NA	3	Late-stage high-grade ovarian cancer	Suboptimal	Proliferative	1	7.92	-0.908886	CCPOC-high
	GSE26712	GSM657616	68	NA	3	Late-stage high-grade ovarian cancer	Suboptimal	Proliferative	1	27.84	-0.333571	CCPOC-high
	GSE26712	GSM657617	83	NA	3	Late-stage high-grade ovarian cancer	Optimal	NA	1	42	-0.896815	CCPOC-high
	GSE26712	GSM657618	64	NA	4	Late-stage high-grade ovarian cancer	Suboptimal	Proliferative	1	38.88	-1.06999	CCPOC-low
	GSE26712	GSM657619	66	NA	3	Late-stage high-grade ovarian cancer	Suboptimal	NA	1	0.72	-0.948271	CCPOC-high
	GSE26712	GSM657620	43	NA	4	Late-stage high-grade ovarian cancer	Optimal	NA	0	4.32	-0.867818	CCPOC-high
	GSE26712	GSM657621	67	NA	3	Late-stage high-grade ovarian cancer	Suboptimal	Proliferative	1	35.88	-0.921422	CCPOC-high
	GSE26712	GSM657622	72	NA	3	Late-stage high-grade ovarian cancer	Optimal	Mesenchymal	1	18.6	-0.714274	CCPOC-high
	GSE26712	GSM657623	76	NA	4	Late-stage high-grade ovarian cancer	Optimal	Differentiated	1	57.96	-0.79032	CCPOC-high
	GSE26712	GSM657624	45	NA	3	Late-stage high-grade ovarian cancer	Suboptimal	Differentiated	1	49.44	-0.877134	CCPOC-high
	GSE26712	GSM657625	53	NA	3	Late-stage high-grade ovarian cancer	Suboptimal	Differentiated	1	18.72	-0.875415	CCPOC-high
	GSE26712	GSM657626	68	NA	3	Late-stage high-grade ovarian cancer	Optimal	Proliferative	1	47.88	-0.932738	CCPOC-high
	GSE26712	GSM657627	59	NA	4	Late-stage high-grade ovarian cancer	Suboptimal	NA	1	3.72	-1.5083	CCPOC-low
	GSE26712	GSM657628	64	NA	4	Late-stage high-grade ovarian cancer	Suboptimal	Differentiated	1	4.2	-1.25557	CCPOC-low
	GSE26712	GSM657629	61	NA	4	Late-stage high-grade ovarian cancer	Optimal	Differentiated	1	34.68	-1.37501	CCPOC-low
	GSE26712	GSM657630	46	NA	3	Late-stage high-grade ovarian cancer	Optimal	Proliferative	1	94.2	-1.18814	CCPOC-low
	GSE26712	GSM657631	45	NA	3	Late-stage high-grade ovarian cancer	Suboptimal	NA	0	52.68	-1.52893	CCPOC-low
	GSE26712	GSM657632	62	NA	3	Late-stage high-grade ovarian cancer	Optimal	NA	1	42.6	-1.07755	CCPOC-low
	GSE26712	GSM657633	68	NA	3	Late-stage high-grade ovarian cancer	Optimal	Mesenchymal	1	78.12	-1.12242	CCPOC-low
	GSE26712	GSM657634	43	NA	3	Late-stage high-grade ovarian cancer	Optimal	Proliferative	0	97.44	-1.03433	CCPOC-low
	GSE26712	GSM657635	77	NA	3	Late-stage high-grade ovarian cancer	Optimal	Proliferative	1	32.88	-0.940748	CCPOC-high
	GSE26712	GSM657636	66	NA	3	Late-stage high-grade ovarian cancer	Optimal	Proliferative	1	17.64	-0.804875	CCPOC-high
	GSE26712	GSM657637	69	NA	3	Late-stage high-grade ovarian cancer	Suboptimal	Mesenchymal	1	11.64	-1.42124	CCPOC-low
	GSE26712	GSM657638	58	NA	3	Late-stage high-grade ovarian cancer	Suboptimal	Differentiated	1	47.4	-1.16646	CCPOC-low
	GSE26712	GSM657639	83	NA	3	Late-stage high-grade ovarian cancer	Optimal	Proliferative	1	47.64	-1.30941	CCPOC-low
	GSE26712	GSM657640	71	NA	3	Late-stage high-grade ovarian cancer	Suboptimal	Differentiated	1	20.28	-1.11819	CCPOC-low
	GSE26712	GSM657641	75	NA	3	Late-stage high-grade ovarian cancer	Optimal	Differentiated	1	9.84	-1.18338	CCPOC-low
	GSE26712	GSM657642	58	NA	3	Late-stage high-grade ovarian cancer	Suboptimal	Differentiated	0	121.08	-1.44314	CCPOC-low
	GSE26712	GSM657643	82	NA	3	Late-stage high-grade ovarian cancer	Optimal	Mesenchymal	1	17.76	-1.15398	CCPOC-low
	GSE26712	GSM657644	70	NA	4	Late-stage high-grade ovarian cancer	Suboptimal	Differentiated	0	120.48	-1.25005	CCPOC-low
	GSE26712	GSM657645	69	NA	3	Late-stage high-grade ovarian cancer	Suboptimal	NA	1	7.08	-1.07236	CCPOC-low
	GSE26712	GSM657646	60	NA	4	Late-stage high-grade ovarian cancer	Optimal	Immunoreactive	1	44.16	-1.0465	CCPOC-low
	GSE26712	GSM657647	75	NA	3	Late-stage high-grade ovarian cancer	Optimal	Differentiated	1	16.08	-1.21972	CCPOC-low
	GSE26712	GSM657648	39	NA	3	Late-stage high-grade ovarian cancer	Suboptimal	NA	1	108.24	-1.41933	CCPOC-low
	GSE26712	GSM657649	NA	NA	NA	Late-stage high-grade ovarian cancer	Suboptimal	Mesenchymal	1	13.2	-1.0675	CCPOC-low
	GSE26712	GSM657650	60	NA	3	Late-stage high-grade ovarian cancer	Suboptimal	Immunoreactive	1	30.84	-1.36957	CCPOC-low
	GSE26712	GSM657651	48	NA	3	Late-stage high-grade ovarian cancer	Suboptimal	Proliferative	1	23.64	-0.920955	CCPOC-high
	GSE26712	GSM657652	NA	NA	NA	Late-stage high-grade ovarian cancer	Suboptimal	Differentiated	0	163.8	-0.8749	CCPOC-high
	GSE26712	GSM657654	64	NA	3	Late-stage high-grade ovarian cancer	Optimal	Differentiated	0	162	-1.79079	CCPOC-low
	GSE26712	GSM657655	48	NA	3	Late-stage high-grade ovarian cancer	Optimal	Proliferative	1	31.44	-1.19061	CCPOC-low
	GSE26712	GSM657657	71	NA	3	Late-stage high-grade ovarian cancer	Optimal	Proliferative	1	30.36	-1.79636	CCPOC-low
	GSE26712	GSM657658	66	NA	3	Late-stage high-grade ovarian cancer	Optimal	Mesenchymal	1	23.76	-1.05255	CCPOC-low
	GSE26712	GSM657659	57	NA	3	Late-stage high-grade ovarian cancer	Suboptimal	Proliferative	0	75.84	-1.4012	CCPOC-low
	GSE26712	GSM657660	61	NA	4	Late-stage high-grade ovarian cancer	Suboptimal	Differentiated	1	9.84	-1.54665	CCPOC-low
	GSE26712	GSM657661	61	NA	3	Late-stage high-grade ovarian cancer	Optimal	Differentiated	1	38.28	-1.55619	CCPOC-low
	GSE26712	GSM657662	54	NA	3	Late-stage high-grade ovarian cancer	Suboptimal	Mesenchymal	1	70.8	-1.41515	CCPOC-low
	GSE26712	GSM657663	68	NA	3	Late-stage high-grade ovarian cancer	Suboptimal	Immunoreactive	1	58.56	-1.13757	CCPOC-low
	GSE26712	GSM657664	76	NA	3	Late-stage high-grade ovarian cancer	Suboptimal	NA	1	4.8	-0.990576	CCPOC-low
	GSE26712	GSM657665	67	NA	3	Late-stage high-grade ovarian cancer	Optimal	Proliferative	1	86.64	-0.991949	CCPOC-low
	GSE26712	GSM657666	60	NA	3	Late-stage high-grade ovarian cancer	Suboptimal	Differentiated	1	64.92	-1.30214	CCPOC-low
	GSE26712	GSM657667	66	NA	3	Late-stage high-grade ovarian cancer	Optimal	Differentiated	0	128.76	-1.12541	CCPOC-low
	GSE26712	GSM657668	60	NA	3	Late-stage high-grade ovarian cancer	Suboptimal	Immunoreactive	1	89.16	-1.54359	CCPOC-low
	GSE26712	GSM657669	52	NA	3	Late-stage high-grade ovarian cancer	Optimal	NA	1	27.96	-1.19408	CCPOC-low
	GSE26712	GSM657670	45	NA	3	Late-stage high-grade ovarian cancer	Optimal	Immunoreactive	1	130.44	-0.706379	CCPOC-high
	GSE26712	GSM657671	48	NA	4	Late-stage high-grade ovarian cancer	Suboptimal	Mesenchymal	1	101.52	-1.33114	CCPOC-low
	GSE26712	GSM657672	42	NA	3	Late-stage high-grade ovarian cancer	Suboptimal	NA	0	141.36	-0.457764	CCPOC-high
	GSE26712	GSM657673	46	NA	3	Late-stage high-grade ovarian cancer	Optimal	NA	0	139.08	-1.72944	CCPOC-low
	GSE26712	GSM657674	73	NA	4	Late-stage high-grade ovarian cancer	Suboptimal	Mesenchymal	1	16.44	-0.820736	CCPOC-high
	GSE26712	GSM657675	44	NA	3	Late-stage high-grade ovarian cancer	Optimal	Differentiated	1	81.72	-1.05197	CCPOC-low
	GSE26712	GSM657676	77	NA	3	Late-stage high-grade ovarian cancer	Suboptimal	Mesenchymal	1	22.08	-1.13456	CCPOC-low
	GSE26712	GSM657677	77	NA	3	Late-stage high-grade ovarian cancer	Suboptimal	NA	1	19.92	-0.849006	CCPOC-high
	GSE26712	GSM657678	49	NA	3	Late-stage high-grade ovarian cancer	Suboptimal	Mesenchymal	1	10.56	-1.00571	CCPOC-low
	GSE26712	GSM657679	65	NA	3	Late-stage high-grade ovarian cancer	Suboptimal	Immunoreactive	1	9.6	-1.31241	CCPOC-low
	GSE26712	GSM657680	55	NA	3	Late-stage high-grade ovarian cancer	Optimal	Proliferative	1	24.36	-1.16833	CCPOC-low
	GSE26712	GSM657681	76	NA	3	Late-stage high-grade ovarian cancer	Suboptimal	Proliferative	1	26.16	-0.816759	CCPOC-high
	GSE26712	GSM657682	68	NA	3	Late-stage high-grade ovarian cancer	Suboptimal	Differentiated	1	105.84	-1.32135	CCPOC-low
	GSE26712	GSM657683	55	NA	3	Late-stage high-grade ovarian cancer	Suboptimal	Differentiated	1	27	-1.01662	CCPOC-low
	GSE26712	GSM657684	61	NA	3	Late-stage high-grade ovarian cancer	Suboptimal	Mesenchymal	1	6.72	-1.281	CCPOC-low
	GSE26712	GSM657685	76	NA	3	Late-stage high-grade ovarian cancer	Suboptimal	Immunoreactive	1	82.56	-1.34153	CCPOC-low
	GSE26712	GSM657686	70	NA	3	Late-stage high-grade ovarian cancer	Suboptimal	Differentiated	1	67.56	-0.748552	CCPOC-high
	GSE26712	GSM657687	44	NA	3	Late-stage high-grade ovarian cancer	Optimal	Differentiated	0	69.6	-1.31943	CCPOC-low
	GSE26712	GSM657688	68	NA	3	Late-stage high-grade ovarian cancer	Suboptimal	Differentiated	1	77.88	-0.800424	CCPOC-high
	GSE26712	GSM657689	43	NA	3	Late-stage high-grade ovarian cancer	Optimal	Immunoreactive	1	78.48	-1.38467	CCPOC-low
	GSE26712	GSM657690	77	NA	3	Late-stage high-grade ovarian cancer	Suboptimal	Mesenchymal	1	9.48	-1.0584	CCPOC-low
	GSE26712	GSM657691	48	NA	3	Late-stage high-grade ovarian cancer	Optimal	Mesenchymal	0	65.16	-1.15871	CCPOC-low
	GSE26712	GSM657692	49	NA	4	Late-stage high-grade ovarian cancer	Suboptimal	NA	1	54.6	-1.47675	CCPOC-low
	GSE26712	GSM657693	49	NA	3	Late-stage high-grade ovarian cancer	Optimal	Differentiated	1	64.8	-1.3149	CCPOC-low
	GSE26712	GSM657694	60	NA	3	Late-stage high-grade ovarian cancer	Suboptimal	Immunoreactive	1	30.48	-1.29267	CCPOC-low
	GSE26712	GSM657695	73	NA	3	Late-stage high-grade ovarian cancer	Suboptimal	Proliferative	1	56.04	-0.803565	CCPOC-high
	GSE26712	GSM657696	66	NA	4	Late-stage high-grade ovarian cancer	Suboptimal	Immunoreactive	0	63.24	-1.19078	CCPOC-low
	GSE26712	GSM657697	55	NA	4	Late-stage high-grade ovarian cancer	Optimal	NA	1	6.24	-0.934341	CCPOC-high
	GSE26712	GSM657698	61	NA	3	Late-stage high-grade ovarian cancer	Suboptimal	NA	0	58.56	-0.841441	CCPOC-high
	GSE26712	GSM657699	71	NA	4	Late-stage high-grade ovarian cancer	Suboptimal	Mesenchymal	1	8.52	-1.32311	CCPOC-low
	GSE26712	GSM657700	54	NA	3	Late-stage high-grade ovarian cancer	Optimal	Differentiated	1	47.28	-1.42416	CCPOC-low
	GSE26712	GSM657701	70	NA	3	Late-stage high-grade ovarian cancer	Suboptimal	NA	0	58.68	-0.820525	CCPOC-high
	GSE26712	GSM657702	54	NA	3	Late-stage high-grade ovarian cancer	Optimal	Differentiated	0	95.64	-1.5211	CCPOC-low
	GSE26712	GSM657703	51	NA	4	Late-stage high-grade ovarian cancer	Optimal	Differentiated	0	53.52	-1.22851	CCPOC-low
	GSE26712	GSM657704	61	NA	3	Late-stage high-grade ovarian cancer	Suboptimal	Immunoreactive	1	21.72	-0.919026	CCPOC-high
	GSE26712	GSM657705	63	NA	3	Late-stage high-grade ovarian cancer	Suboptimal	Mesenchymal	0	58.8	-1.14201	CCPOC-low
	GSE26712	GSM657706	73	NA	4	Late-stage high-grade ovarian cancer	Suboptimal	Differentiated	1	13.44	-0.876591	CCPOC-high
	GSE26712	GSM657707	71	NA	4	Late-stage high-grade ovarian cancer	Suboptimal	Mesenchymal	1	8.88	-0.827819	CCPOC-high
	GSE26712	GSM657708	65	NA	3	Late-stage high-grade ovarian cancer	Suboptimal	NA	0	59.52	-1.06578	CCPOC-low
	GSE26712	GSM657709	76	NA	3	Late-stage high-grade ovarian cancer	Optimal	NA	0	56.88	-1.05489	CCPOC-low
	GSE26712	GSM657710	63	NA	3	Late-stage high-grade ovarian cancer	Suboptimal	Proliferative	0	57.12	-1.35859	CCPOC-low
	GSE26712	GSM657711	66	NA	3	Late-stage high-grade ovarian cancer	Suboptimal	NA	0	55.92	-1.39977	CCPOC-low
	GSE26712	GSM657712	82	NA	3	Late-stage high-grade ovarian cancer	Optimal	Immunoreactive	0	55.56	-1.22564	CCPOC-low
	GSE26712	GSM657713	69	NA	3	Late-stage high-grade ovarian cancer	Suboptimal	Mesenchymal	1	44.76	-1.38567	CCPOC-low
	TCGA	TCGA-20-0987	61	poorly differentiated	3	ser	optimal	Immunoreactive	1	23.3667	-1.00302	CCPOC-low
	TCGA	TCGA-23-1031	60	poorly differentiated	4	ser	optimal	Proliferative	1	19.1333	-0.61553	CCPOC-high
	TCGA	TCGA-24-0979	53	poorly differentiated	4	ser	suboptimal	Differentiated	1	42.1333	-0.818839	CCPOC-high
	TCGA	TCGA-23-1117	42	poorly differentiated	3	ser	optimal	Mesenchymal	1	33.7667	-1.14432	CCPOC-low
	TCGA	TCGA-23-1021	45	poorly differentiated	4	ser	suboptimal	Differentiated	1	48.2	-1.11292	CCPOC-low
	TCGA	TCGA-04-1337	78	moderately differentiated	3	ser	optimal	Mesenchymal	1	2.03333	-0.600495	CCPOC-high
	TCGA	TCGA-20-0990	74	poorly differentiated	3	ser	NA	Proliferative	0	26.3	-0.711248	CCPOC-high
	TCGA	TCGA-23-1032	73	poorly differentiated	4	ser	optimal	Proliferative	1	2.8	-1.33328	CCPOC-low
	TCGA	TCGA-23-1118	45	poorly differentiated	3	ser	suboptimal	Immunoreactive	0	87.2	-0.576822	CCPOC-high
	TCGA	TCGA-23-1026	45	poorly differentiated	3	ser	optimal	Differentiated	0	27.2	-0.76861	CCPOC-high
	TCGA	TCGA-20-0991	78	poorly differentiated	2	ser	optimal	Immunoreactive	0	26.5667	-1.17176	CCPOC-low
	TCGA	TCGA-24-1103	50	poorly differentiated	3	ser	optimal	Differentiated	1	54.8333	-1.46244	CCPOC-low
	TCGA	TCGA-24-0982	77	poorly differentiated	3	ser	optimal	Proliferative	1	22.6333	-1.11721	CCPOC-low
	TCGA	TCGA-23-1119	64	poorly differentiated	3	ser	optimal	Immunoreactive	0	131.767	-1.24912	CCPOC-low
	TCGA	TCGA-23-1028	43	poorly differentiated	3	ser	optimal	Differentiated	0	50.1	-0.845902	CCPOC-high
	TCGA	TCGA-04-1341	85	poorly differentiated	NA	ser	NA	Proliferative	0	NA	-0.752053	CCPOC-high
	TCGA	TCGA-20-0996	59	moderately differentiated	3	ser	optimal	Differentiated	0	73.2	-1.20886	CCPOC-low
	TCGA	TCGA-24-1104	56	poorly differentiated	4	ser	suboptimal	Differentiated	1	64.4333	-1.37075	CCPOC-low
	TCGA	TCGA-23-1107	59	poorly differentiated	4	ser	suboptimal	Proliferative	1	0.3	-1.83766	CCPOC-low
	TCGA	TCGA-23-1120	60	poorly differentiated	3	ser	optimal	Immunoreactive	0	4.33333	-1.0421	CCPOC-low
	TCGA	TCGA-23-1030	64	poorly differentiated	3	ser	optimal	Proliferative	0	29.5	-1.00667	CCPOC-low
	TCGA	TCGA-04-1342	80	moderately differentiated	4	ser	suboptimal	Differentiated	1	18.7667	-1.10515	CCPOC-low
	TCGA	TCGA-23-1022	67	poorly differentiated	3	ser	optimal	Proliferative	1	50.3667	-1.02094	CCPOC-low
	TCGA	TCGA-24-1105	36	poorly differentiated	3	ser	optimal	Proliferative	1	48.0667	-0.726228	CCPOC-high
	TCGA	TCGA-23-1109	62	poorly differentiated	3	ser	optimal	Proliferative	1	52.0667	-0.808858	CCPOC-high
	TCGA	TCGA-23-1121	51	poorly differentiated	3	ser	suboptimal	Proliferative	0	6.46667	-0.536779	CCPOC-high
	TCGA	TCGA-04-1331	78	poorly differentiated	3	ser	optimal	Proliferative	1	44.5333	-0.921549	CCPOC-low
	TCGA	TCGA-04-1343	72	poorly differentiated	4	ser	suboptimal	Mesenchymal	1	12.0333	-1.3756	CCPOC-low
	TCGA	TCGA-23-1023	65	poorly differentiated	3	ser	optimal	Mesenchymal	0	41.1	-1.59023	CCPOC-low
	TCGA	TCGA-24-0968	59	poorly differentiated	3	ser	optimal	Immunoreactive	1	19.9	-1.12167	CCPOC-low
	TCGA	TCGA-23-1110	42	poorly differentiated	3	ser	optimal	Proliferative	0	55.2667	-1.68465	CCPOC-low
	TCGA	TCGA-23-1122	53	poorly differentiated	3	ser	optimal	Proliferative	1	39.6333	-0.919739	CCPOC-low
	TCGA	TCGA-04-1332	70	poorly differentiated	3	ser	optimal	Mesenchymal	1	41.5667	-0.958939	CCPOC-low
	TCGA	TCGA-04-1346	73	moderately differentiated	3	ser	NA	Immunoreactive	0	66.4	-0.786079	CCPOC-high
	TCGA	TCGA-23-1024	52	poorly differentiated	4	ser	optimal	Proliferative	0	15.6	-1.18862	CCPOC-low
	TCGA	TCGA-24-0970	63	poorly differentiated	3	ser	suboptimal	Mesenchymal	1	11.8	-1.36334	CCPOC-low
	TCGA	TCGA-23-1113	48	poorly differentiated	4	ser	optimal	Differentiated	1	31.6333	-0.0568824	CCPOC-high
	TCGA	TCGA-23-1123	59	poorly differentiated	3	ser	suboptimal	Immunoreactive	1	33.9333	-1.48007	CCPOC-low
	TCGA	TCGA-04-1335	60	moderately differentiated	1	ser	NA	NA	1	1.83333	-1.71886	CCPOC-low
	TCGA	TCGA-04-1347	81	poorly differentiated	4	ser	optimal	Proliferative	0	63.9333	-0.765899	CCPOC-high
	TCGA	TCGA-23-1027	48	poorly differentiated	3	ser	optimal	Differentiated	1	32.5	-1.02899	CCPOC-low
	TCGA	TCGA-24-0975	58	poorly differentiated	3	ser	optimal	Mesenchymal	1	22.1	-1.1054	CCPOC-low
	TCGA	TCGA-23-1116	83	poorly differentiated	3	ser	suboptimal	Mesenchymal	0	4.63333	-0.991591	CCPOC-low
	TCGA	TCGA-23-1124	62	poorly differentiated	3	ser	optimal	Differentiated	1	58.9333	-1.04507	CCPOC-low
	TCGA	TCGA-04-1336	55	poorly differentiated	3	ser	optimal	Differentiated	0	49.8333	-1.0079	CCPOC-low
	TCGA	TCGA-04-1338	78	poorly differentiated	3	ser	optimal	Mesenchymal	0	47.2667	-0.4023	CCPOC-high
	TCGA	TCGA-24-1425	45	poorly differentiated	3	ser	optimal	Mesenchymal	0	6.03333	-0.835968	CCPOC-high
	TCGA	TCGA-24-1474	57	poorly differentiated	3	ser	optimal	Proliferative	1	22.5	-1.1407	CCPOC-low
	TCGA	TCGA-24-1549	58	poorly differentiated	3	ser	NA	Immunoreactive	1	57.3667	-0.993263	CCPOC-low
	TCGA	TCGA-24-1564	67	poorly differentiated	3	ser	optimal	Immunoreactive	1	26.2333	-0.864727	CCPOC-low
	TCGA	TCGA-24-1469	71	poorly differentiated	3	ser	optimal	Proliferative	0	9.23333	-1.3827	CCPOC-low
	TCGA	TCGA-24-1550	49	poorly differentiated	3	ser	optimal	Proliferative	1	41.6333	-1.91338	CCPOC-low
	TCGA	TCGA-24-1565	74	poorly differentiated	3	ser	optimal	Differentiated	1	10.4	-1.29831	CCPOC-low
	TCGA	TCGA-24-1470	54	poorly differentiated	3	ser	optimal	Immunoreactive	0	3.46667	-1.99525	CCPOC-low
	TCGA	TCGA-24-1551	53	poorly differentiated	3	ser	optimal	Immunoreactive	1	52.6333	-1.11248	CCPOC-low
	TCGA	TCGA-24-1603	53	poorly differentiated	3	ser	NA	Proliferative	1	91.4	-1.36034	CCPOC-low
	TCGA	TCGA-24-1471	60	poorly differentiated	3	ser	suboptimal	Differentiated	0	1.2	-1.21637	CCPOC-low
	TCGA	TCGA-24-1552	77	poorly differentiated	3	ser	optimal	Differentiated	1	41.9667	-1.0529	CCPOC-low
	TCGA	TCGA-24-1604	66	poorly differentiated	3	ser	NA	Differentiated	1	89.5667	-1.01296	CCPOC-low
	TCGA	TCGA-24-1553	53	poorly differentiated	3	ser	optimal	Immunoreactive	1	58.9	-0.484769	CCPOC-high
	TCGA	TCGA-24-1614	57	poorly differentiated	3	ser	optimal	Proliferative	1	49	-0.671035	CCPOC-high
	TCGA	TCGA-04-1514	45	moderately differentiated	3	ser	optimal	Proliferative	1	57.3333	-0.0209126	CCPOC-high
	TCGA	TCGA-24-1555	50	poorly differentiated	3	ser	NA	Differentiated	1	89.7333	-1.0853	CCPOC-low
	TCGA	TCGA-24-1616	56	poorly differentiated	3	ser	optimal	Differentiated	1	38.7667	-0.72489	CCPOC-high
	TCGA	TCGA-04-1530	68	poorly differentiated	3	ser	optimal	Mesenchymal	1	120.733	-1.23658	CCPOC-low
	TCGA	TCGA-24-1562	67	poorly differentiated	3	ser	optimal	Differentiated	1	46.1333	-0.736108	CCPOC-high
	TCGA	TCGA-04-1542	52	moderately differentiated	3	ser	optimal	Proliferative	1	85.3667	-0.786777	CCPOC-high
	TCGA	TCGA-24-1563	66	poorly differentiated	3	ser	optimal	Mesenchymal	1	48.3667	-1.33032	CCPOC-low
	TCGA	TCGA-13-0758	60	poorly differentiated	4	ser	optimal	Immunoreactive	1	11.5333	-0.780375	CCPOC-high
	TCGA	TCGA-09-0364	80	poorly differentiated	2	ser	suboptimal	Proliferative	1	29.5667	-1.29201	CCPOC-low
	TCGA	TCGA-13-0723	63	poorly differentiated	3	ser	suboptimal	Immunoreactive	1	40.1333	-0.920184	CCPOC-low
	TCGA	TCGA-13-0757	71	poorly differentiated	3	ser	optimal	Proliferative	1	11.3333	-0.862203	CCPOC-low
	TCGA	TCGA-13-0768	73	poorly differentiated	3	ser	optimal	Mesenchymal	0	8.53333	-1.29029	CCPOC-low
	TCGA	TCGA-13-0800	52	poorly differentiated	3	ser	optimal	Proliferative	0	8.23333	-1.26785	CCPOC-low
	TCGA	TCGA-01-0630	NA	NA	NA	NA	NA	NA	NA	NA	-1.15088	CCPOC-low
	TCGA	TCGA-09-0365	70	poorly differentiated	3	ser	optimal	Proliferative	1	9.6	-0.865725	CCPOC-low
	TCGA	TCGA-13-0724	72	poorly differentiated	4	ser	optimal	Differentiated	1	2.76667	-1.107	CCPOC-low
	TCGA	TCGA-13-0791	58	poorly differentiated	3	ser	optimal	Differentiated	0	39.4667	-1.10167	CCPOC-low
	TCGA	TCGA-13-0801	46	poorly differentiated	3	ser	optimal	Immunoreactive	0	8.4	-1.56478	CCPOC-low
	TCGA	TCGA-01-0631	NA	NA	NA	NA	NA	NA	NA	NA	-1.3649	CCPOC-low
	TCGA	TCGA-09-0366	55	poorly differentiated	3	ser	optimal	Immunoreactive	1	58.5333	-1.27846	CCPOC-low
	TCGA	TCGA-13-0725	44	poorly differentiated	3	ser	optimal	Proliferative	1	12.5667	-1.47526	CCPOC-low
	TCGA	TCGA-13-0792	40	poorly differentiated	3	ser	optimal	Immunoreactive	0	37.2333	-1.02147	CCPOC-low
	TCGA	TCGA-13-0802	79	poorly differentiated	3	ser	optimal	Proliferative	0	8.3	-1.18915	CCPOC-low
	TCGA	TCGA-01-0633	NA	NA	NA	NA	NA	NA	NA	NA	-1.0877	CCPOC-low
	TCGA	TCGA-09-0367	67	poorly differentiated	3	ser	optimal	Differentiated	1	18.2	-1.48376	CCPOC-low
	TCGA	TCGA-13-0726	55	NA	3	ser	optimal	Differentiated	1	31.6	-1.02364	CCPOC-low
	TCGA	TCGA-13-0793	40	poorly differentiated	4	ser	optimal	Mesenchymal	0	29.1	-0.642052	CCPOC-high
	TCGA	TCGA-13-0803	81	poorly differentiated	3	ser	optimal	Differentiated	1	44.4333	-1.12648	CCPOC-low
	TCGA	TCGA-01-0636	NA	NA	NA	NA	NA	NA	NA	NA	-1.13967	CCPOC-low
	TCGA	TCGA-09-0369	56	poorly differentiated	3	ser	optimal	Proliferative	1	36.0333	-1.47732	CCPOC-low
	TCGA	TCGA-13-0727	71	poorly differentiated	3	ser	optimal	Proliferative	1	15.4	-0.727511	CCPOC-high
	TCGA	TCGA-13-0762	65	poorly differentiated	3	ser	optimal	Proliferative	0	32.7	-1.01105	CCPOC-low
	TCGA	TCGA-13-0794	60	poorly differentiated	3	ser	optimal	Proliferative	0	30.7667	-1.59515	CCPOC-low
	TCGA	TCGA-13-0804	73	poorly differentiated	3	ser	optimal	Differentiated	1	35.7667	-1.3531	CCPOC-low
	TCGA	TCGA-01-0637	NA	NA	NA	NA	NA	NA	NA	NA	-1.27094	CCPOC-low
	TCGA	TCGA-13-0714	55	poorly differentiated	4	ser	optimal	Mesenchymal	1	6.3	-1.12281	CCPOC-low
	TCGA	TCGA-13-0730	71	poorly differentiated	3	ser	suboptimal	Proliferative	NA	NA	-0.596469	CCPOC-high
	TCGA	TCGA-13-0795	66	poorly differentiated	3	ser	suboptimal	Immunoreactive	0	19.8333	-0.736202	CCPOC-high
	TCGA	TCGA-13-0805	57	poorly differentiated	3	ser	optimal	Immunoreactive	1	35.8	-1.01501	CCPOC-low
	TCGA	TCGA-13-0717	54	poorly differentiated	3	ser	suboptimal	Proliferative	1	24.9333	-1.13885	CCPOC-low
	TCGA	TCGA-13-0751	44	NA	3	ser	optimal	Differentiated	1	55.9333	-0.888606	CCPOC-low
	TCGA	TCGA-13-0765	50	poorly differentiated	3	ser	optimal	Differentiated	0	28.9667	-1.2579	CCPOC-low
	TCGA	TCGA-13-0797	49	poorly differentiated	3	ser	optimal	Differentiated	0	8.83333	-1.70814	CCPOC-low
	TCGA	TCGA-01-0628	NA	NA	NA	NA	NA	NA	NA	NA	-1.15685	CCPOC-low
	TCGA	TCGA-01-0639	NA	NA	NA	NA	NA	NA	NA	NA	-1.04094	CCPOC-low
	TCGA	TCGA-13-0720	48	poorly differentiated	3	ser	optimal	Differentiated	1	45.1667	-1.88859	CCPOC-low
	TCGA	TCGA-13-0755	75	poorly differentiated	4	ser	optimal	Immunoreactive	1	2.5	-0.7613	CCPOC-high
	TCGA	TCGA-13-0799	44	poorly differentiated	3	ser	optimal	Proliferative	0	7.9	-1.28144	CCPOC-low
	TCGA	TCGA-01-0642	NA	NA	NA	NA	NA	NA	NA	NA	-0.855056	CCPOC-high
	TCGA	TCGA-13-0766	42	poorly differentiated	3	ser	optimal	Proliferative	0	21.7	-1.72573	CCPOC-low
	TCGA	TCGA-13-0764	62	poorly differentiated	4	ser	optimal	Immunoreactive	0	31.4667	-1.61568	CCPOC-low
	TCGA	TCGA-13-0761	51	poorly differentiated	4	ser	optimal	Immunoreactive	0	34.5333	-1.31464	CCPOC-low
	TCGA	TCGA-25-1312	69	poorly differentiated	4	ser	optimal	Proliferative	1	1.03333	-1.23823	CCPOC-low
	TCGA	TCGA-25-1320	65	poorly differentiated	3	ser	optimal	Mesenchymal	1	38.4667	-1.17701	CCPOC-low
	TCGA	TCGA-25-1329	76	poorly differentiated	3	ser	suboptimal	Mesenchymal	1	15.2333	-0.723329	CCPOC-high
	TCGA	TCGA-04-1361	57	poorly differentiated	3	ser	optimal	Differentiated	0	32.9667	-1.1512	CCPOC-low
	TCGA	TCGA-13-0894	53	poorly differentiated	3	ser	optimal	Mesenchymal	1	50.3	-0.948852	CCPOC-low
	TCGA	TCGA-13-1407	51	poorly differentiated	3	ser	NA	Proliferative	0	6.13333	-1.19946	CCPOC-low
	TCGA	TCGA-25-1313	62	poorly differentiated	4	ser	optimal	Immunoreactive	1	27.3	-1.03986	CCPOC-low
	TCGA	TCGA-25-1321	65	poorly differentiated	3	ser	optimal	Differentiated	1	34.4333	-0.764077	CCPOC-high
	TCGA	TCGA-04-1348	44	poorly differentiated	3	ser	optimal	Immunoreactive	1	49.4333	-1.433	CCPOC-low
	TCGA	TCGA-04-1362	59	poorly differentiated	2	ser	optimal	Differentiated	1	44.9333	-1.08152	CCPOC-low
	TCGA	TCGA-13-0900	59	poorly differentiated	3	ser	NA	Mesenchymal	0	57.8667	-1.46845	CCPOC-low
	TCGA	TCGA-25-1314	42	poorly differentiated	4	ser	optimal	Differentiated	1	33.4333	0.051495	CCPOC-high
	TCGA	TCGA-25-1322	62	poorly differentiated	4	ser	suboptimal	Immunoreactive	1	3.03333	-0.655305	CCPOC-high
	TCGA	TCGA-04-1349	69	poorly differentiated	4	ser	NA	Differentiated	1	21.8667	-0.77265	CCPOC-high
	TCGA	TCGA-04-1364	61	poorly differentiated	3	ser	optimal	Proliferative	1	34.1333	-1.06802	CCPOC-low
	TCGA	TCGA-13-0901	41	poorly differentiated	3	ser	suboptimal	Proliferative	0	19.6333	-0.760283	CCPOC-high
	TCGA	TCGA-13-1409	73	poorly differentiated	3	ser	optimal	Proliferative	0	6.93333	-0.622094	CCPOC-high
	TCGA	TCGA-25-1315	50	poorly differentiated	3	ser	optimal	Proliferative	1	52.7667	-1.32845	CCPOC-low
	TCGA	TCGA-25-1323	72	poorly differentiated	3	ser	optimal	Proliferative	1	13.1667	-0.474167	CCPOC-high
	TCGA	TCGA-04-1350	46	poorly differentiated	3	ser	suboptimal	Proliferative	1	64.8667	-0.736779	CCPOC-high
	TCGA	TCGA-04-1365	87	poorly differentiated	3	ser	NA	Immunoreactive	0	77.6	-1.81303	CCPOC-low
	TCGA	TCGA-13-0905	51	poorly differentiated	3	ser	NA	Differentiated	0	48.5	-1.59796	CCPOC-low
	TCGA	TCGA-13-1410	57	NA	4	ser	NA	Immunoreactive	0	4.76667	-1.18133	CCPOC-low
	TCGA	TCGA-25-1318	54	poorly differentiated	3	ser	optimal	Differentiated	1	35.4667	-0.383822	CCPOC-high
	TCGA	TCGA-25-1326	61	poorly differentiated	3	ser	optimal	Mesenchymal	1	41.6	-0.654924	CCPOC-high
	TCGA	TCGA-04-1357	52	poorly differentiated	3	ser	NA	Immunoreactive	0	NA	-1.46167	CCPOC-low
	TCGA	TCGA-13-0884	39	poorly differentiated	3	ser	optimal	Differentiated	1	108.667	-1.11175	CCPOC-low
	TCGA	TCGA-13-1404	48	poorly differentiated	3	ser	optimal	Mesenchymal	0	6.7	-1.5442	CCPOC-low
	TCGA	TCGA-24-1413	51	poorly differentiated	3	ser	optimal	Differentiated	0	6.4	-1.07609	CCPOC-low
	TCGA	TCGA-25-1319	73	poorly differentiated	3	ser	suboptimal	Immunoreactive	1	65.9	-0.735659	CCPOC-high
	TCGA	TCGA-25-1328	38	poorly differentiated	3	ser	optimal	Differentiated	1	66.9667	-0.978368	CCPOC-low
	TCGA	TCGA-04-1360	65	poorly differentiated	1	ser	NA	NA	0	NA	-0.697417	CCPOC-high
	TCGA	TCGA-13-0893	48	poorly differentiated	3	ser	suboptimal	Immunoreactive	1	43.9667	-1.36071	CCPOC-low
	TCGA	TCGA-13-1405	49	poorly differentiated	4	ser	optimal	Mesenchymal	0	7.46667	-0.849364	CCPOC-high
	TCGA	TCGA-25-1316	55	poorly differentiated	3	ser	optimal	Proliferative	1	42.6333	-0.813805	CCPOC-high
	TCGA	TCGA-25-1324	74	poorly differentiated	3	ser	optimal	Proliferative	1	34.5	-0.361829	CCPOC-high
	TCGA	TCGA-04-1351	76	moderately differentiated	3	ser	NA	Proliferative	0	66.3667	-0.822131	CCPOC-high
	TCGA	TCGA-04-1367	50	poorly differentiated	3	ser	optimal	Differentiated	0	72.4667	-1.37507	CCPOC-low
	TCGA	TCGA-13-0908	58	poorly differentiated	4	ser	optimal	Mesenchymal	0	45.4667	-1.4278	CCPOC-low
	TCGA	TCGA-13-1411	81	poorly differentiated	3	ser	suboptimal	Mesenchymal	0	4.26667	-1.03331	CCPOC-low
	TCGA	TCGA-25-1317	66	poorly differentiated	3	ser	NA	Proliferative	1	2.26667	-0.506501	CCPOC-high
	TCGA	TCGA-25-1325	77	poorly differentiated	4	ser	suboptimal	Proliferative	1	32.5333	-1.26397	CCPOC-low
	TCGA	TCGA-04-1356	62	poorly differentiated	2	ser	NA	Proliferative	1	49.9667	-0.958184	CCPOC-low
	TCGA	TCGA-04-1371	58	poorly differentiated	3	ser	optimal	Proliferative	0	83.5	-1.25356	CCPOC-low
	TCGA	TCGA-13-1403	48	poorly differentiated	3	ser	NA	Differentiated	0	11.0333	-1.11135	CCPOC-low
	TCGA	TCGA-13-1412	41	poorly differentiated	4	ser	optimal	Differentiated	0	5.4	-1.20907	CCPOC-low
	TCGA	TCGA-13-1408	59	poorly differentiated	3	ser	suboptimal	Mesenchymal	0	6	-0.7204	CCPOC-high
	TCGA	TCGA-09-2043	69	poorly differentiated	1	ser	optimal	NA	0	6.23333	-0.576441	CCPOC-high
	TCGA	TCGA-13-2060	51	poorly differentiated	4	ser	optimal	Immunoreactive	0	8.7	-1.00244	CCPOC-low
	TCGA	TCGA-24-2290	56	poorly differentiated	3	ser	optimal	Immunoreactive	1	36.7333	-1.43688	CCPOC-low
	TCGA	TCGA-25-2392	75	poorly differentiated	4	ser	suboptimal	Immunoreactive	1	1.03333	-0.988546	CCPOC-low
	TCGA	TCGA-25-2404	38	poorly differentiated	3	ser	optimal	Mesenchymal	1	29.4	-0.680402	CCPOC-high
	TCGA	TCGA-59-2349	71	poorly differentiated	1	ser	optimal	NA	1	81.2333	-1.1021	CCPOC-low
	TCGA	TCGA-09-2044	77	poorly differentiated	2	ser	optimal	Immunoreactive	0	6.2	-1.2188	CCPOC-low
	TCGA	TCGA-24-2262	57	poorly differentiated	3	ser	optimal	Immunoreactive	1	0.366667	-2.29964	CCPOC-low
	TCGA	TCGA-24-2293	47	poorly differentiated	NA	ser	suboptimal	Mesenchymal	1	16.8667	-0.753127	CCPOC-high
	TCGA	TCGA-25-2393	81	poorly differentiated	3	ser	suboptimal	Proliferative	1	38.5667	-0.776043	CCPOC-high
	TCGA	TCGA-25-2408	37	moderately differentiated	4	ser	optimal	Mesenchymal	1	31.4	-0.618607	CCPOC-high
	TCGA	TCGA-59-2350	44	poorly differentiated	4	ser	optimal	Proliferative	1	22.6333	-1.35207	CCPOC-low
	TCGA	TCGA-09-2045	50	moderately differentiated	4	ser	optimal	Differentiated	1	35.6333	-1.3422	CCPOC-low
	TCGA	TCGA-24-2267	58	poorly differentiated	2	ser	optimal	Immunoreactive	1	48.2	-1.01207	CCPOC-low
	TCGA	TCGA-24-2295	69	poorly differentiated	3	ser	suboptimal	Mesenchymal	1	33.5667	-1.26349	CCPOC-low
	TCGA	TCGA-25-2396	71	poorly differentiated	3	ser	optimal	Immunoreactive	1	3.06667	-1.08161	CCPOC-low
	TCGA	TCGA-25-2409	71	poorly differentiated	4	ser	optimal	Differentiated	1	27.3333	-1.27198	CCPOC-low
	TCGA	TCGA-59-2351	51	poorly differentiated	3	ser	optimal	Immunoreactive	0	117.733	-1.15242	CCPOC-low
	TCGA	TCGA-09-2048	63	poorly differentiated	3	ser	optimal	Proliferative	1	4.56667	-1.3679	CCPOC-low
	TCGA	TCGA-24-2271	55	poorly differentiated	3	ser	suboptimal	Differentiated	1	32.0667	-0.640548	CCPOC-high
	TCGA	TCGA-24-2297	56	poorly differentiated	3	ser	suboptimal	Differentiated	1	56.6333	-1.33691	CCPOC-low
	TCGA	TCGA-25-2397	59	poorly differentiated	4	ser	optimal	Differentiated	1	12.1667	-1.12633	CCPOC-low
	TCGA	TCGA-29-2414	75	moderately differentiated	3	ser	suboptimal	Proliferative	1	87.3667	-0.741798	CCPOC-high
	TCGA	TCGA-59-2352	78	poorly differentiated	3	ser	NA	Proliferative	NA	NA	-0.702984	CCPOC-high
	TCGA	TCGA-09-2049	64	poorly differentiated	3	ser	suboptimal	Proliferative	0	113.933	-0.855982	CCPOC-high
	TCGA	TCGA-24-2280	74	poorly differentiated	3	ser	optimal	Mesenchymal	0	71.4333	-0.652842	CCPOC-high
	TCGA	TCGA-24-2298	55	poorly differentiated	3	ser	suboptimal	Mesenchymal	1	54	-1.11809	CCPOC-low
	TCGA	TCGA-25-2398	71	poorly differentiated	3	ser	optimal	Mesenchymal	1	45.6333	-1.01084	CCPOC-low
	TCGA	TCGA-29-2425	60	moderately differentiated	3	ser	suboptimal	Proliferative	0	65.9	-0.837946	CCPOC-high
	TCGA	TCGA-59-2354	64	poorly differentiated	3	ser	optimal	Mesenchymal	1	34.8667	-0.750759	CCPOC-high
	TCGA	TCGA-09-2050	65	moderately differentiated	2	ser	optimal	Proliferative	0	72.1	-1.12607	CCPOC-low
	TCGA	TCGA-24-2281	68	poorly differentiated	2	ser	optimal	Immunoreactive	0	45.2	-1.06627	CCPOC-low
	TCGA	TCGA-25-2042	60	poorly differentiated	3	ser	suboptimal	Mesenchymal	1	13.2	-0.49921	CCPOC-high
	TCGA	TCGA-25-2399	80	poorly differentiated	3	ser	suboptimal	Immunoreactive	1	20.2667	-0.980046	CCPOC-low
	TCGA	TCGA-29-2427	60	poorly differentiated	3	ser	suboptimal	Immunoreactive	0	63.3333	-1.44827	CCPOC-low
	TCGA	TCGA-59-2355	58	poorly differentiated	4	ser	suboptimal	Differentiated	1	2.16667	-1.06436	CCPOC-low
	TCGA	TCGA-09-2051	42	poorly differentiated	3	ser	optimal	Immunoreactive	0	63.9667	-1.20877	CCPOC-low
	TCGA	TCGA-24-2288	70	poorly differentiated	3	ser	suboptimal	Immunoreactive	1	0.833333	-1.19649	CCPOC-low
	TCGA	TCGA-25-2400	76	poorly differentiated	3	ser	optimal	Proliferative	1	42.6	-1.16639	CCPOC-low
	TCGA	TCGA-29-2428	58	poorly differentiated	3	ser	suboptimal	Immunoreactive	0	45.7333	-0.557164	CCPOC-high
	TCGA	TCGA-59-2363	40	poorly differentiated	3	ser	optimal	Proliferative	0	5.46667	-0.622676	CCPOC-high
	TCGA	TCGA-09-2055	48	poorly differentiated	1	ser	optimal	NA	0	27.3	-1.81684	CCPOC-low
	TCGA	TCGA-24-2289	68	poorly differentiated	4	ser	suboptimal	Mesenchymal	1	68.3	-1.27802	CCPOC-low
	TCGA	TCGA-25-2391	57	poorly differentiated	3	ser	suboptimal	Differentiated	1	49.7333	-1.44543	CCPOC-low
	TCGA	TCGA-25-2401	64	poorly differentiated	3	ser	optimal	Immunoreactive	1	3	-1.35715	CCPOC-low
	TCGA	TCGA-59-2348	59	poorly differentiated	3	ser	NA	Differentiated	0	182.667	-0.873347	CCPOC-low
	TCGA	TCGA-09-2053	72	poorly differentiated	3	ser	optimal	Proliferative	0	40.3	-0.716623	CCPOC-high
	TCGA	TCGA-23-2084	45	poorly differentiated	4	ser	optimal	Immunoreactive	1	50.5333	-1.58745	CCPOC-low
	TCGA	TCGA-24-2254	66	poorly differentiated	3	ser	optimal	Differentiated	1	57.8667	-1.10774	CCPOC-low
	TCGA	TCGA-61-2002	46	poorly differentiated	3	ser	suboptimal	Immunoreactive	0	18.2333	-1.28338	CCPOC-low
	TCGA	TCGA-61-2087	49	poorly differentiated	1	ser	optimal	NA	0	4.86667	-1.3597	CCPOC-low
	TCGA	TCGA-61-2101	55	moderately differentiated	3	ser	suboptimal	Differentiated	1	56.2667	-1.02723	CCPOC-low
	TCGA	TCGA-09-2054	58	poorly differentiated	3	ser	optimal	Proliferative	1	21.2	-1.52095	CCPOC-low
	TCGA	TCGA-24-2019	46	poorly differentiated	3	ser	optimal	Proliferative	0	4.93333	-0.602902	CCPOC-high
	TCGA	TCGA-24-2260	74	poorly differentiated	3	ser	optimal	Proliferative	1	36.6667	-0.801177	CCPOC-high
	TCGA	TCGA-61-2088	51	poorly differentiated	3	ser	optimal	Proliferative	0	4.83333	-1.01454	CCPOC-low
	TCGA	TCGA-61-2009	65	poorly differentiated	3	ser	suboptimal	Mesenchymal	0	40.4	-1.12203	CCPOC-low
	TCGA	TCGA-09-2056	62	poorly differentiated	3	ser	optimal	Differentiated	0	12.6333	-0.851511	CCPOC-high
	TCGA	TCGA-24-2024	72	poorly differentiated	3	ser	optimal	Differentiated	1	58.9667	-1.09927	CCPOC-low
	TCGA	TCGA-24-2261	76	poorly differentiated	3	ser	suboptimal	Immunoreactive	1	0.8	-0.753521	CCPOC-high
	TCGA	TCGA-61-2008	40	moderately differentiated	2	ser	optimal	Differentiated	0	31.0333	-0.850582	CCPOC-high
	TCGA	TCGA-61-2092	57	poorly differentiated	3	ser	optimal	Differentiated	0	52.4333	-1.36283	CCPOC-low
	TCGA	TCGA-61-2104	53	moderately differentiated	2	ser	optimal	Immunoreactive	0	77.9	-0.885577	CCPOC-low
	TCGA	TCGA-23-2072	58	poorly differentiated	4	ser	suboptimal	Differentiated	1	25.3	-0.859848	CCPOC-low
	TCGA	TCGA-24-2030	87	poorly differentiated	3	ser	suboptimal	Proliferative	1	56.7	-1.24466	CCPOC-low
	TCGA	TCGA-61-1734	52	poorly differentiated	1	ser	NA	NA	0	28.8667	-1.42165	CCPOC-low
	TCGA	TCGA-61-2018	62	poorly differentiated	1	ser	optimal	NA	0	46.0333	-0.99052	CCPOC-low
	TCGA	TCGA-23-2077	45	poorly differentiated	3	ser	optimal	Immunoreactive	0	117.5	-1.09343	CCPOC-low
	TCGA	TCGA-24-2033	87	poorly differentiated	3	ser	suboptimal	Mesenchymal	1	18.7333	-1.18289	CCPOC-low
	TCGA	TCGA-61-1736	45	poorly differentiated	3	ser	NA	Differentiated	1	49.4667	-0.889019	CCPOC-low
	TCGA	TCGA-61-2012	81	moderately differentiated	2	ser	NA	Immunoreactive	0	31.0667	-1.18824	CCPOC-low
	TCGA	TCGA-61-2095	54	moderately differentiated	3	ser	optimal	Mesenchymal	1	62.5	-0.921654	CCPOC-low
	TCGA	TCGA-61-2110	56	NA	3	ser	optimal	Differentiated	1	45.1333	-1.31327	CCPOC-low
	TCGA	TCGA-23-2078	66	poorly differentiated	3	ser	optimal	Mesenchymal	0	88.7	-1.16541	CCPOC-low
	TCGA	TCGA-24-2035	65	poorly differentiated	3	ser	optimal	Mesenchymal	1	28.5667	-1.49486	CCPOC-low
	TCGA	TCGA-61-1995	43	poorly differentiated	3	ser	optimal	Immunoreactive	0	2	-1.54329	CCPOC-low
	TCGA	TCGA-61-2016	51	poorly differentiated	3	ser	optimal	Differentiated	1	1.2	-1.27329	CCPOC-low
	TCGA	TCGA-61-2096	56	moderately differentiated	1	ser	optimal	NA	0	59.2	-0.712912	CCPOC-high
	TCGA	TCGA-61-2000	67	poorly differentiated	3	ser	optimal	Immunoreactive	0	14.7	-1.42924	CCPOC-low
	TCGA	TCGA-23-2079	46	poorly differentiated	3	ser	optimal	Immunoreactive	0	92.9333	-1.83876	CCPOC-low
	TCGA	TCGA-24-2036	50	poorly differentiated	3	ser	optimal	Proliferative	1	64.9	-1.61395	CCPOC-low
	TCGA	TCGA-61-1998	48	poorly differentiated	3	ser	optimal	Mesenchymal	0	5.6	-1.43356	CCPOC-low
	TCGA	TCGA-61-2017	64	well differentiated	3	ser	optimal	Differentiated	0	46.6	-1.12302	CCPOC-low
	TCGA	TCGA-61-2097	71	moderately differentiated	2	ser	optimal	Differentiated	0	61.4667	-0.930633	CCPOC-low
	TCGA	TCGA-61-2113	53	poorly differentiated	2	ser	NA	Immunoreactive	1	22.5333	-1.24488	CCPOC-low
	TCGA	TCGA-23-2081	49	poorly differentiated	4	ser	optimal	Differentiated	1	78.0667	-1.34741	CCPOC-low
	TCGA	TCGA-24-2038	68	NA	3	ser	optimal	Differentiated	1	45.1	-0.827151	CCPOC-high
	TCGA	TCGA-61-2094	63	poorly differentiated	3	ser	NA	Immunoreactive	0	72.7333	-1.74571	CCPOC-low
	TCGA	TCGA-61-2098	62	moderately differentiated	3	ser	suboptimal	Proliferative	0	66.4	-0.95924	CCPOC-low
	TCGA	TCGA-61-2109	40	poorly differentiated	3	ser	suboptimal	Differentiated	1	20.9667	-1.20065	CCPOC-low
	TCGA	TCGA-61-2102	74	poorly differentiated	3	ser	NA	Proliferative	1	6.56667	-0.934925	CCPOC-low
	TCGA	TCGA-61-2003	53	moderately differentiated	3	ser	optimal	Mesenchymal	0	4.03333	-0.879457	CCPOC-low
	TCGA	TCGA-61-2111	61	poorly differentiated	4	ser	NA	Proliferative	0	127.467	-1.2344	CCPOC-low
	TCGA	TCGA-04-1654	69	moderately differentiated	3	ser	optimal	Differentiated	1	48.3667	-0.837746	CCPOC-high
	TCGA	TCGA-24-2020	67	poorly differentiated	3	ser	optimal	Proliferative	1	154.1	-1.10587	CCPOC-low
	TCGA	TCGA-25-1878	60	poorly differentiated	3	ser	optimal	Immunoreactive	1	86.2333	-1.27963	CCPOC-low
	TCGA	TCGA-31-1951	58	poorly differentiated	3	ser	optimal	Immunoreactive	0	22.7667	-1.73277	CCPOC-low
	TCGA	TCGA-61-1721	38	well differentiated	4	ser	NA	Mesenchymal	0	11.2667	-0.968637	CCPOC-low
	TCGA	TCGA-10-0925	58	well differentiated	3	ser	optimal	Differentiated	1	55.0667	-1.20413	CCPOC-low
	TCGA	TCGA-24-2023	54	poorly differentiated	3	ser	optimal	Differentiated	1	45.4667	-1.53199	CCPOC-low
	TCGA	TCGA-30-1853	58	poorly differentiated	3	ser	optimal	Proliferative	1	36.7667	-0.896235	CCPOC-low
	TCGA	TCGA-30-1880	56	poorly differentiated	3	ser	optimal	Differentiated	1	58.3667	-0.938866	CCPOC-low
	TCGA	TCGA-31-1953	52	poorly differentiated	3	ser	NA	Immunoreactive	0	6.8	-1.04438	CCPOC-low
	TCGA	TCGA-61-1724	47	poorly differentiated	3	ser	optimal	Differentiated	1	21.2333	-0.709665	CCPOC-high
	TCGA	TCGA-24-1920	74	poorly differentiated	3	ser	optimal	Proliferative	0	9.93333	-0.73576	CCPOC-high
	TCGA	TCGA-24-2026	79	poorly differentiated	3	ser	suboptimal	Immunoreactive	1	35.3	-1.32264	CCPOC-low
	TCGA	TCGA-30-1859	56	poorly differentiated	NA	ser	optimal	Proliferative	1	48.7333	-1.35638	CCPOC-low
	TCGA	TCGA-30-1887	67	moderately differentiated	3	ser	optimal	Immunoreactive	1	24.6	-1.59341	CCPOC-low
	TCGA	TCGA-31-1955	43	poorly differentiated	3	ser	optimal	Immunoreactive	0	43.1	-0.953722	CCPOC-low
	TCGA	TCGA-61-1728	59	poorly differentiated	4	ser	optimal	Proliferative	0	28.2667	-1.47379	CCPOC-low
	TCGA	TCGA-24-1923	51	poorly differentiated	3	ser	optimal	Differentiated	1	22.9667	-0.35657	CCPOC-high
	TCGA	TCGA-24-2027	51	poorly differentiated	4	ser	suboptimal	Proliferative	1	111.2	-1.37964	CCPOC-low
	TCGA	TCGA-30-1860	58	poorly differentiated	3	ser	suboptimal	Immunoreactive	1	45.5333	-1.77199	CCPOC-low
	TCGA	TCGA-30-1891	61	moderately differentiated	3	ser	optimal	Mesenchymal	1	30.4667	-1.46256	CCPOC-low
	TCGA	TCGA-31-1956	60	poorly differentiated	3	ser	NA	Immunoreactive	0	44.7	-0.943689	CCPOC-low
	TCGA	TCGA-61-1743	53	moderately differentiated	2	ser	optimal	Proliferative	1	44.3	-0.920478	CCPOC-low
	TCGA	TCGA-24-1924	65	poorly differentiated	3	ser	optimal	Immunoreactive	1	30.6333	-0.724862	CCPOC-high
	TCGA	TCGA-24-2029	75	poorly differentiated	3	ser	suboptimal	Immunoreactive	1	14.6333	-0.527362	CCPOC-high
	TCGA	TCGA-30-1861	74	poorly differentiated	3	ser	optimal	Mesenchymal	NA	NA	-0.698137	CCPOC-high
	TCGA	TCGA-30-1892	52	poorly differentiated	3	ser	optimal	Mesenchymal	1	49.4667	-0.978264	CCPOC-low
	TCGA	TCGA-31-1959	49	moderately differentiated	4	ser	NA	Mesenchymal	0	2.2	-1.44369	CCPOC-low
	TCGA	TCGA-61-1917	60	poorly differentiated	3	ser	NA	Immunoreactive	1	44.0333	-2.12138	CCPOC-low
	TCGA	TCGA-24-1927	59	poorly differentiated	3	ser	optimal	Immunoreactive	1	16.6333	-0.557144	CCPOC-high
	TCGA	TCGA-25-1870	59	poorly differentiated	3	ser	suboptimal	Proliferative	1	15.1333	-1.00759	CCPOC-low
	TCGA	TCGA-30-1862	65	moderately differentiated	4	ser	suboptimal	Mesenchymal	1	6.16667	-1.11249	CCPOC-low
	TCGA	TCGA-31-1944	47	poorly differentiated	3	ser	optimal	Differentiated	0	46.2	-1.74766	CCPOC-low
	TCGA	TCGA-57-1992	62	poorly differentiated	1	ser	optimal	NA	0	29.3667	-1.08308	CCPOC-low
	TCGA	TCGA-61-1918	45	poorly differentiated	4	ser	optimal	Immunoreactive	1	15.9667	-1.33848	CCPOC-low
	TCGA	TCGA-24-1928	77	poorly differentiated	3	ser	suboptimal	Mesenchymal	1	11.2	-1.42017	CCPOC-low
	TCGA	TCGA-25-1871	70	poorly differentiated	3	ser	suboptimal	Proliferative	1	25.3333	-0.960658	CCPOC-low
	TCGA	TCGA-30-1866	61	moderately differentiated	4	ser	optimal	Proliferative	1	37.1333	-1.29477	CCPOC-low
	TCGA	TCGA-31-1946	30	poorly differentiated	3	ser	optimal	Immunoreactive	0	30.6	-1.61113	CCPOC-low
	TCGA	TCGA-57-1993	56	poorly differentiated	3	ser	optimal	Differentiated	0	25.4	-0.684611	CCPOC-high
	TCGA	TCGA-61-1919	58	moderately differentiated	3	ser	NA	Immunoreactive	1	38.7	-1.03885	CCPOC-low
	TCGA	TCGA-24-1930	53	poorly differentiated	3	ser	optimal	Immunoreactive	1	82.2333	-0.758002	CCPOC-high
	TCGA	TCGA-25-1877	81	poorly differentiated	3	ser	optimal	Proliferative	1	24.3333	-1.06673	CCPOC-low
	TCGA	TCGA-30-1867	46	NA	4	ser	NA	Mesenchymal	1	1.2	-1.52627	CCPOC-low
	TCGA	TCGA-31-1950	76	moderately differentiated	3	ser	optimal	Immunoreactive	0	19.0333	-1.28756	CCPOC-low
	TCGA	TCGA-57-1994	63	NA	NA	ser	NA	Immunoreactive	0	25.3667	-1.25202	CCPOC-low
	TCGA	TCGA-04-1517	79	poorly differentiated	3	ser	suboptimal	Differentiated	1	20.2667	-0.173858	CCPOC-high
	TCGA	TCGA-24-1556	50	poorly differentiated	2	ser	optimal	Immunoreactive	1	71.6	-1.60025	CCPOC-low
	TCGA	TCGA-36-1571	53	poorly differentiated	3	ser	optimal	Proliferative	1	23.1667	-0.729566	CCPOC-high
	TCGA	TCGA-57-1582	50	poorly differentiated	3	ser	optimal	Proliferative	1	24.3667	-1.20419	CCPOC-low
	TCGA	TCGA-25-1628	67	poorly differentiated	3	ser	optimal	Mesenchymal	1	20.8667	-0.453512	CCPOC-high
	TCGA	TCGA-25-1634	75	poorly differentiated	3	ser	optimal	Proliferative	1	36.3667	-0.848402	CCPOC-high
	TCGA	TCGA-36-1576	76	poorly differentiated	3	ser	suboptimal	Mesenchymal	0	30.4667	-0.641033	CCPOC-high
	TCGA	TCGA-24-1557	49	poorly differentiated	3	ser	suboptimal	Differentiated	1	40.4333	-1.31897	CCPOC-low
	TCGA	TCGA-09-1659	51	poorly differentiated	3	ser	suboptimal	Immunoreactive	1	10.1	-0.633385	CCPOC-high
	TCGA	TCGA-25-1625	66	poorly differentiated	3	ser	optimal	Differentiated	1	28	-1.1292	CCPOC-low
	TCGA	TCGA-09-1661	75	poorly differentiated	3	ser	optimal	Proliferative	1	38.9667	-1.41227	CCPOC-low
	TCGA	TCGA-09-1662	58	poorly differentiated	4	ser	optimal	Differentiated	1	90.5667	-0.814777	CCPOC-high
	TCGA	TCGA-04-1525	47	poorly differentiated	3	ser	optimal	Differentiated	1	38.9	-0.811895	CCPOC-high
	TCGA	TCGA-24-1558	73	poorly differentiated	3	ser	optimal	Proliferative	1	19.8	-1.62836	CCPOC-low
	TCGA	TCGA-36-1575	83	poorly differentiated	3	ser	optimal	Proliferative	0	8.66667	-0.576034	CCPOC-high
	TCGA	TCGA-57-1584	47	poorly differentiated	3	ser	optimal	Differentiated	0	21.4333	-0.966675	CCPOC-low
	TCGA	TCGA-25-1631	73	poorly differentiated	3	ser	optimal	Differentiated	1	0.3	-0.737602	CCPOC-high
	TCGA	TCGA-09-1665	73	moderately differentiated	3	ser	optimal	Immunoreactive	1	42.1667	-0.67754	CCPOC-high
	TCGA	TCGA-04-1536	60	poorly differentiated	4	ser	optimal	Differentiated	1	29.4667	-1.49812	CCPOC-low
	TCGA	TCGA-36-1578	63	poorly differentiated	4	ser	suboptimal	Immunoreactive	0	28.2333	-1.00022	CCPOC-low
	TCGA	TCGA-25-1627	73	poorly differentiated	3	ser	optimal	Proliferative	1	13.1333	-0.919384	CCPOC-low
	TCGA	TCGA-04-1519	48	poorly differentiated	3	ser	NA	Proliferative	NA	NA	-0.861091	CCPOC-low
	TCGA	TCGA-25-1630	73	poorly differentiated	3	ser	optimal	Immunoreactive	1	38.7333	-0.713391	CCPOC-high
	TCGA	TCGA-24-1560	51	poorly differentiated	3	ser	optimal	Proliferative	1	44.7	-0.658079	CCPOC-high
	TCGA	TCGA-24-1544	71	poorly differentiated	3	ser	optimal	Proliferative	1	27.3333	-0.616368	CCPOC-high
	TCGA	TCGA-24-1567	54	poorly differentiated	3	ser	optimal	Proliferative	1	17.4667	-1.66728	CCPOC-low
	TCGA	TCGA-36-1577	43	moderately differentiated	2	ser	optimal	Proliferative	0	26.1	-1.562	CCPOC-low
	TCGA	TCGA-25-1623	71	poorly differentiated	4	ser	optimal	Mesenchymal	1	18.8333	-0.484734	CCPOC-high
	TCGA	TCGA-25-1633	64	poorly differentiated	3	ser	optimal	Mesenchymal	1	63.0333	-1.10747	CCPOC-low
	TCGA	TCGA-09-1667	61	moderately differentiated	2	ser	optimal	Immunoreactive	0	62.7333	-2.17565	CCPOC-low
	TCGA	TCGA-24-1545	69	poorly differentiated	3	ser	suboptimal	Mesenchymal	1	58.1667	-0.765683	CCPOC-high
	TCGA	TCGA-36-1568	52	poorly differentiated	3	ser	NA	Differentiated	0	29.1333	-0.913998	CCPOC-low
	TCGA	TCGA-57-1583	57	poorly differentiated	3	ser	optimal	Proliferative	1	11.5333	-1.04034	CCPOC-low
	TCGA	TCGA-36-1581	63	poorly differentiated	2	ser	optimal	Immunoreactive	0	25.0333	-0.527443	CCPOC-high
	TCGA	TCGA-09-1666	57	poorly differentiated	3	ser	optimal	Immunoreactive	0	58.3667	-1.32144	CCPOC-low
	TCGA	TCGA-25-1632	68	poorly differentiated	4	ser	optimal	Proliferative	1	59.9667	-1.08295	CCPOC-low
	TCGA	TCGA-24-1546	46	poorly differentiated	3	ser	optimal	Mesenchymal	1	65.1667	-0.681954	CCPOC-high
	TCGA	TCGA-36-1569	52	poorly differentiated	3	ser	optimal	Mesenchymal	0	29.4667	-0.571021	CCPOC-high
	TCGA	TCGA-36-1580	82	poorly differentiated	3	ser	suboptimal	Mesenchymal	1	24.5667	-0.384534	CCPOC-high
	TCGA	TCGA-25-1626	65	poorly differentiated	3	ser	suboptimal	Mesenchymal	1	17.2333	-0.475923	CCPOC-high
	TCGA	TCGA-25-1635	71	poorly differentiated	3	ser	optimal	Mesenchymal	1	52.7667	-1.06424	CCPOC-low
	TCGA	TCGA-09-1669	54	poorly differentiated	3	ser	optimal	Proliferative	0	30.9	-1.02787	CCPOC-low
	TCGA	TCGA-24-1548	57	poorly differentiated	3	ser	optimal	Proliferative	1	16.4333	-0.967328	CCPOC-low
	TCGA	TCGA-36-1570	49	poorly differentiated	3	ser	suboptimal	Differentiated	0	21.8333	-1.04439	CCPOC-low
	TCGA	TCGA-57-1585	57	poorly differentiated	3	ser	suboptimal	Mesenchymal	1	1.76667	-0.495877	CCPOC-high
	TCGA	TCGA-09-1668	57	poorly differentiated	3	ser	NA	Immunoreactive	0	56.1333	-1.5182	CCPOC-low
	TCGA	TCGA-36-1574	48	poorly differentiated	3	ser	suboptimal	Immunoreactive	0	22.8667	-2.07137	CCPOC-low
	TCGA	TCGA-04-1353	NA	NA	NA	NA	NA	NA	NA	NA	-0.543919	CCPOC-high
	TCGA	TCGA-42-2590	57	moderately differentiated	4	ser	suboptimal	Immunoreactive	1	10.5667	-0.81271	CCPOC-high
	TCGA	TCGA-13-2071	63	poorly differentiated	4	ser	optimal	Immunoreactive	0	6.36667	-1.45208	CCPOC-low
	TCGA	TCGA-29-2432	61	poorly differentiated	3	ser	suboptimal	Immunoreactive	1	21.7667	-1.05666	CCPOC-low
	TCGA	TCGA-36-2537	39	poorly differentiated	3	ser	suboptimal	Mesenchymal	0	26.2667	-0.439444	CCPOC-high
	TCGA	TCGA-36-2547	64	poorly differentiated	3	ser	optimal	Differentiated	0	20.8	-1.11668	CCPOC-low
	TCGA	TCGA-04-1369	53	moderately differentiated	3	ser	optimal	Immunoreactive	1	21.4	-1.04569	CCPOC-low
	TCGA	TCGA-42-2591	57	NA	3	ser	optimal	Immunoreactive	0	22.7	-2.17337	CCPOC-low
	TCGA	TCGA-23-2641	85	poorly differentiated	3	ser	optimal	Mesenchymal	0	2.8	-0.962082	CCPOC-low
	TCGA	TCGA-29-2434	52	poorly differentiated	3	ser	optimal	Proliferative	0	11.6333	-1.03229	CCPOC-low
	TCGA	TCGA-36-2538	37	poorly differentiated	3	ser	suboptimal	Mesenchymal	0	25.4333	-0.726501	CCPOC-high
	TCGA	TCGA-36-2548	57	poorly differentiated	3	ser	suboptimal	Proliferative	0	14.3667	-1.47021	CCPOC-low
	TCGA	TCGA-04-1516	48	poorly differentiated	1	ser	optimal	NA	0	42.1667	-1.11915	CCPOC-low
	TCGA	TCGA-42-2593	67	NA	NA	ser	NA	NA	NA	NA	-1.10837	CCPOC-low
	TCGA	TCGA-23-2643	74	poorly differentiated	3	ser	optimal	Mesenchymal	0	4.76667	-1.04085	CCPOC-low
	TCGA	TCGA-29-2436	36	moderately differentiated	3	ser	optimal	Immunoreactive	0	9.9	-1.08279	CCPOC-low
	TCGA	TCGA-36-2539	NA	NA	NA	NA	NA	NA	NA	NA	-1.35336	CCPOC-low
	TCGA	TCGA-36-2549	54	poorly differentiated	2	ser	optimal	Immunoreactive	0	6.13333	-0.931298	CCPOC-low
	TCGA	TCGA-04-1644	48	poorly differentiated	3	ser	suboptimal	Proliferative	1	49.5667	-1.27153	CCPOC-low
	TCGA	TCGA-13-2057	59	poorly differentiated	3	ser	optimal	Differentiated	0	14.4333	-0.464651	CCPOC-high
	TCGA	TCGA-23-2645	54	poorly differentiated	3	ser	optimal	Immunoreactive	0	4.56667	-1.25859	CCPOC-low
	TCGA	TCGA-36-2529	71	poorly differentiated	3	ser	suboptimal	Immunoreactive	0	35.5333	-1.23319	CCPOC-low
	TCGA	TCGA-36-2540	26	well differentiated	3	ser	suboptimal	Differentiated	0	24.1333	-1.02018	CCPOC-low
	TCGA	TCGA-36-2551	57	poorly differentiated	3	ser	suboptimal	Immunoreactive	0	16.3667	-1.46975	CCPOC-low
	TCGA	TCGA-42-2582	49	poorly differentiated	3	ser	optimal	Proliferative	0	26.4	-1.01518	CCPOC-low
	TCGA	TCGA-13-2059	50	poorly differentiated	3	ser	optimal	Mesenchymal	0	12.4	-0.401232	CCPOC-high
	TCGA	TCGA-23-2647	49	poorly differentiated	3	ser	optimal	Differentiated	0	4.5	-0.972808	CCPOC-low
	TCGA	TCGA-36-2530	38	poorly differentiated	3	ser	suboptimal	Mesenchymal	0	33.4667	-0.935512	CCPOC-low
	TCGA	TCGA-36-2542	59	poorly differentiated	3	ser	optimal	Immunoreactive	0	21.9	-0.841711	CCPOC-high
	TCGA	TCGA-36-2552	64	poorly differentiated	2	ser	optimal	Mesenchymal	0	11.6333	-0.847931	CCPOC-high
	TCGA	TCGA-42-2587	75	poorly differentiated	3	ser	suboptimal	Proliferative	0	24.0667	-1.17463	CCPOC-low
	TCGA	TCGA-13-2061	58	poorly differentiated	3	ser	optimal	Immunoreactive	0	10.9333	-1.16954	CCPOC-low
	TCGA	TCGA-23-2649	60	poorly differentiated	3	ser	optimal	Immunoreactive	0	3.86667	-1.34525	CCPOC-low
	TCGA	TCGA-36-2532	61	poorly differentiated	3	ser	optimal	Proliferative	0	29.9	-0.715723	CCPOC-high
	TCGA	TCGA-36-2543	85	poorly differentiated	3	ser	suboptimal	Immunoreactive	1	2.26667	-0.919013	CCPOC-low
	TCGA	TCGA-59-2372	74	moderately differentiated	3	ser	optimal	Immunoreactive	1	45.4	-1.64949	CCPOC-low
	TCGA	TCGA-42-2588	61	poorly differentiated	4	ser	suboptimal	Immunoreactive	1	29.3333	-1.33775	CCPOC-low
	TCGA	TCGA-13-2065	71	poorly differentiated	3	ser	optimal	Immunoreactive	0	8.86667	-0.795662	CCPOC-high
	TCGA	TCGA-29-2429	79	poorly differentiated	3	ser	suboptimal	Mesenchymal	NA	NA	-1.22868	CCPOC-low
	TCGA	TCGA-36-2533	55	poorly differentiated	3	ser	NA	NA	NA	NA	-1.18628	CCPOC-low
	TCGA	TCGA-36-2544	58	poorly differentiated	3	ser	suboptimal	Immunoreactive	0	21.2667	-0.670687	CCPOC-high
	TCGA	TCGA-42-2589	54	poorly differentiated	3	ser	optimal	Differentiated	0	7.66667	-1.78161	CCPOC-low
	TCGA	TCGA-13-2066	49	poorly differentiated	4	ser	optimal	Mesenchymal	0	9.83333	-1.30496	CCPOC-low
	TCGA	TCGA-29-2431	59	moderately differentiated	3	ser	optimal	Immunoreactive	0	42.8333	-1.45447	CCPOC-low
	TCGA	TCGA-36-2534	72	poorly differentiated	3	ser	suboptimal	Differentiated	0	30.2	-1.14344	CCPOC-low
	TCGA	TCGA-36-2545	42	poorly differentiated	3	ser	optimal	Immunoreactive	0	18.5667	-2.07885	CCPOC-low
	TCGA	TCGA-61-2612	63	poorly differentiated	3	ser	optimal	Differentiated	1	6.43333	-0.951897	CCPOC-low
	TCGA	TCGA-61-2613	73	poorly differentiated	3	ser	suboptimal	Mesenchymal	1	31.5	-0.799649	CCPOC-high
	TCGA	TCGA-61-2614	71	poorly differentiated	3	ser	optimal	Proliferative	1	8.7	-0.767451	CCPOC-high
	TCGA	TCGA-23-1114	55	poorly differentiated	3	ser	optimal	Proliferative	1	69.6333	-0.62475	CCPOC-high
	TCGA	TCGA-20-1682	56	NA	3	ser	suboptimal	Mesenchymal	0	27.8667	-1.55271	CCPOC-low
	TCGA	TCGA-29-1691	51	moderately differentiated	3	ser	optimal	Proliferative	1	49	-1.41514	CCPOC-low
	TCGA	TCGA-29-1701	56	poorly differentiated	3	ser	NA	Immunoreactive	1	17.1667	-1.45154	CCPOC-low
	TCGA	TCGA-30-1718	44	poorly differentiated	3	ser	optimal	Mesenchymal	1	52.6333	-1.12095	CCPOC-low
	TCGA	TCGA-29-1771	76	moderately differentiated	3	ser	suboptimal	Differentiated	0	22.8333	-1.08022	CCPOC-low
	TCGA	TCGA-57-1586	66	poorly differentiated	3	ser	suboptimal	Proliferative	0	22.6333	-0.909767	CCPOC-low
	TCGA	TCGA-20-1683	65	poorly differentiated	3	ser	optimal	Proliferative	0	25.7333	-0.983736	CCPOC-low
	TCGA	TCGA-29-1693	72	poorly differentiated	3	ser	suboptimal	Mesenchymal	0	103.167	-1.02413	CCPOC-low
	TCGA	TCGA-29-1702	84	poorly differentiated	3	ser	optimal	Proliferative	1	24.2667	-1.31774	CCPOC-low
	TCGA	TCGA-29-1761	80	poorly differentiated	3	ser	suboptimal	Immunoreactive	1	17.6	-1.11062	CCPOC-low
	TCGA	TCGA-29-1781	69	poorly differentiated	3	ser	optimal	Immunoreactive	0	8.46667	-1.58035	CCPOC-low
	TCGA	TCGA-04-1655	49	moderately differentiated	3	ser	optimal	Proliferative	1	45.9667	-0.621865	CCPOC-high
	TCGA	TCGA-20-1684	51	poorly differentiated	3	ser	optimal	Proliferative	0	19.3333	-1.63431	CCPOC-low
	TCGA	TCGA-29-1694	45	NA	3	ser	suboptimal	Differentiated	1	39.5667	-1.12212	CCPOC-low
	TCGA	TCGA-29-1703	56	moderately differentiated	3	ser	optimal	Proliferative	1	60.5	-0.95526	CCPOC-low
	TCGA	TCGA-29-1762	59	moderately differentiated	4	ser	suboptimal	Proliferative	1	87.8	-1.51545	CCPOC-low
	TCGA	TCGA-29-1783	58	poorly differentiated	3	ser	optimal	Immunoreactive	0	7.3	-0.95768	CCPOC-low
	TCGA	TCGA-09-1670	57	poorly differentiated	3	ser	optimal	Immunoreactive	0	18.2333	-0.926697	CCPOC-low
	TCGA	TCGA-20-1685	45	poorly differentiated	3	ser	optimal	Immunoreactive	0	16.9	-1.15516	CCPOC-low
	TCGA	TCGA-29-1695	62	moderately differentiated	3	ser	suboptimal	Immunoreactive	1	40.9667	-0.89195	CCPOC-low
	TCGA	TCGA-29-1705	47	moderately differentiated	3	ser	suboptimal	Mesenchymal	1	18.5	-1.01425	CCPOC-low
	TCGA	TCGA-29-1763	43	moderately differentiated	2	ser	optimal	Proliferative	0	67.7	-1.11453	CCPOC-low
	TCGA	TCGA-29-1784	55	poorly differentiated	3	ser	optimal	Immunoreactive	0	5.43333	-1.38466	CCPOC-low
	TCGA	TCGA-09-1672	78	well differentiated	3	ser	NA	Differentiated	0	5.93333	-1.05185	CCPOC-low
	TCGA	TCGA-20-1686	75	poorly differentiated	3	ser	optimal	Differentiated	0	2.96667	-1.23214	CCPOC-low
	TCGA	TCGA-29-1696	43	moderately differentiated	3	ser	optimal	Differentiated	1	34.4	-1.29263	CCPOC-low
	TCGA	TCGA-29-1707	41	poorly differentiated	2	ser	optimal	Immunoreactive	0	42.5333	-1.5774	CCPOC-low
	TCGA	TCGA-29-1764	49	moderately differentiated	3	ser	suboptimal	Mesenchymal	0	63.8	-0.914945	CCPOC-low
	TCGA	TCGA-29-1785	55	poorly differentiated	3	ser	suboptimal	Immunoreactive	1	36.8	-1.24613	CCPOC-low
	TCGA	TCGA-09-1673	50	poorly differentiated	4	ser	suboptimal	Proliferative	0	3.06667	-1.71165	CCPOC-low
	TCGA	TCGA-20-1687	46	poorly differentiated	4	ser	optimal	Differentiated	0	2.7	-1.30833	CCPOC-low
	TCGA	TCGA-29-1697	62	poorly differentiated	3	ser	suboptimal	Proliferative	1	31.6	-1.58009	CCPOC-low
	TCGA	TCGA-29-1710	54	moderately differentiated	3	ser	optimal	Immunoreactive	1	31.7	-0.795862	CCPOC-high
	TCGA	TCGA-29-1766	74	moderately differentiated	3	ser	suboptimal	Mesenchymal	1	39.9333	-0.689661	CCPOC-high
	TCGA	TCGA-23-1809	63	poorly differentiated	2	ser	optimal	Proliferative	0	0.533333	-1.20022	CCPOC-low
	TCGA	TCGA-09-1674	79	poorly differentiated	3	ser	optimal	Proliferative	0	8.66667	-1.34799	CCPOC-low
	TCGA	TCGA-29-1688	39	moderately differentiated	3	ser	NA	Immunoreactive	1	79.9667	-0.892681	CCPOC-low
	TCGA	TCGA-29-1698	53	poorly differentiated	3	ser	optimal	Mesenchymal	0	69.2333	-1.18861	CCPOC-low
	TCGA	TCGA-29-1711	45	moderately differentiated	3	ser	optimal	Immunoreactive	0	35.1	-1.64563	CCPOC-low
	TCGA	TCGA-29-1768	50	poorly differentiated	4	ser	suboptimal	Mesenchymal	1	31.7333	-1.54173	CCPOC-low
	TCGA	TCGA-24-1847	45	poorly differentiated	4	ser	optimal	Immunoreactive	0	11.4333	-1.50548	CCPOC-low
	TCGA	TCGA-09-1675	50	moderately differentiated	1	ser	optimal	NA	0	98.9	-0.765554	CCPOC-high
	TCGA	TCGA-29-1690	66	moderately differentiated	3	ser	suboptimal	Differentiated	1	48.2667	-0.812458	CCPOC-high
	TCGA	TCGA-29-1699	57	poorly differentiated	3	ser	optimal	Immunoreactive	NA	NA	-1.4344	CCPOC-low
	TCGA	TCGA-30-1714	68	poorly differentiated	4	ser	optimal	Differentiated	1	38.6	-1.05463	CCPOC-low
	TCGA	TCGA-29-1770	54	moderately differentiated	3	ser	optimal	Mesenchymal	0	24.7	-1.46194	CCPOC-low
	TCGA	TCGA-04-1638	57	poorly differentiated	4	ser	optimal	Differentiated	1	56.1667	-0.906287	CCPOC-low
	TCGA	TCGA-30-1856	56	poorly differentiated	3	ser	optimal	Immunoreactive	1	15.9	-1.40806	CCPOC-low
	TCGA	TCGA-61-1738	60	poorly differentiated	3	ser	optimal	Immunoreactive	1	36.3	-1.03128	CCPOC-low
	TCGA	TCGA-29-1778	77	poorly differentiated	3	ser	optimal	Immunoreactive	0	15.1333	-1.05738	CCPOC-low
	TCGA	TCGA-24-1849	80	poorly differentiated	3	ser	optimal	Mesenchymal	0	5.83333	-0.516011	CCPOC-high
	TCGA	TCGA-61-1906	55	poorly differentiated	3	ser	suboptimal	Differentiated	1	34.6	-1.14303	CCPOC-low
	TCGA	TCGA-04-1646	60	poorly differentiated	3	ser	optimal	Proliferative	1	28.2667	-0.865664	CCPOC-low
	TCGA	TCGA-30-1857	64	poorly differentiated	4	ser	NA	Differentiated	1	0.266667	-1.14811	CCPOC-low
	TCGA	TCGA-61-1740	71	poorly differentiated	3	ser	suboptimal	Immunoreactive	1	2.46667	-0.528104	CCPOC-high
	TCGA	TCGA-23-1029	46	poorly differentiated	3	ser	optimal	Differentiated	0	8.93333	-1.18945	CCPOC-low
	TCGA	TCGA-24-1850	72	poorly differentiated	3	ser	optimal	Proliferative	0	5.56667	-0.989544	CCPOC-low
	TCGA	TCGA-61-1907	63	poorly differentiated	3	ser	suboptimal	Immunoreactive	0	31.7333	-1.1455	CCPOC-low
	TCGA	TCGA-04-1648	57	moderately differentiated	3	ser	optimal	Differentiated	1	29.0333	-1.2637	CCPOC-low
	TCGA	TCGA-61-1722	89	poorly differentiated	1	ser	optimal	NA	0	8.16667	-0.773477	CCPOC-high
	TCGA	TCGA-61-1741	76	poorly differentiated	3	ser	suboptimal	Proliferative	1	34.1333	-0.98699	CCPOC-low
	TCGA	TCGA-23-1111	63	poorly differentiated	3	ser	suboptimal	Differentiated	0	3.26667	-1.22507	CCPOC-low
	TCGA	TCGA-61-1895	52	poorly differentiated	3	ser	optimal	Immunoreactive	0	1.43333	-1.85206	CCPOC-low
	TCGA	TCGA-61-1910	56	poorly differentiated	2	ser	optimal	Differentiated	0	37.5333	-0.540229	CCPOC-high
	TCGA	TCGA-04-1649	74	poorly differentiated	3	ser	optimal	Differentiated	0	65.5333	-0.463822	CCPOC-high
	TCGA	TCGA-61-1725	40	poorly differentiated	3	ser	suboptimal	Immunoreactive	0	31.8333	-1.28197	CCPOC-low
	TCGA	TCGA-29-1769	40	poorly differentiated	3	ser	optimal	Immunoreactive	0	23.3	-1.56997	CCPOC-low
	TCGA	TCGA-24-1842	49	poorly differentiated	3	ser	optimal	Immunoreactive	0	8.43333	-0.984202	CCPOC-low
	TCGA	TCGA-61-1899	81	poorly differentiated	3	ser	optimal	Differentiated	0	8.53333	-0.826364	CCPOC-high
	TCGA	TCGA-61-1911	55	poorly differentiated	2	ser	NA	Immunoreactive	0	43.0667	-0.888851	CCPOC-low
	TCGA	TCGA-04-1651	53	poorly differentiated	3	ser	optimal	Differentiated	1	36.7333	-1.58853	CCPOC-low
	TCGA	TCGA-61-1727	74	poorly differentiated	1	ser	optimal	NA	0	18.8	-1.57138	CCPOC-low
	TCGA	TCGA-29-1774	82	poorly differentiated	3	ser	suboptimal	Proliferative	0	17.5333	-1.02117	CCPOC-low
	TCGA	TCGA-24-1843	66	poorly differentiated	3	ser	optimal	Immunoreactive	0	3.53333	-1.09051	CCPOC-low
	TCGA	TCGA-61-1900	51	poorly differentiated	3	ser	optimal	Proliferative	0	5.86667	-1.32578	CCPOC-low
	TCGA	TCGA-61-1913	48	poorly differentiated	3	ser	optimal	Immunoreactive	0	49.6	-1.77127	CCPOC-low
	TCGA	TCGA-04-1652	76	moderately differentiated	3	ser	NA	Differentiated	1	32.3	-0.856828	CCPOC-low
	TCGA	TCGA-61-1730	78	poorly differentiated	1	ser	optimal	NA	1	4.4	-0.83198	CCPOC-high
	TCGA	TCGA-29-1775	51	moderately differentiated	3	ser	optimal	Proliferative	0	12.5333	-1.38957	CCPOC-low
	TCGA	TCGA-24-1844	64	poorly differentiated	3	ser	optimal	Differentiated	0	3.76667	-1.3717	CCPOC-low
	TCGA	TCGA-61-1901	65	poorly differentiated	4	ser	NA	Differentiated	1	11.5667	-1.47668	CCPOC-low
	TCGA	TCGA-61-1914	65	poorly differentiated	3	ser	suboptimal	Immunoreactive	0	57.3667	-1.26507	CCPOC-low
	TCGA	TCGA-09-1664	37	well differentiated	3	ser	optimal	Differentiated	1	75.9333	-1.00416	CCPOC-low
	TCGA	TCGA-61-1733	71	poorly differentiated	3	ser	optimal	Proliferative	0	32.2	-0.587327	CCPOC-high
	TCGA	TCGA-29-1776	63	poorly differentiated	3	ser	suboptimal	Differentiated	0	12	-0.956157	CCPOC-low
	TCGA	TCGA-24-1845	42	poorly differentiated	3	ser	optimal	Differentiated	0	3.86667	-1.0725	CCPOC-low
	TCGA	TCGA-61-1903	55	poorly differentiated	1	ser	NA	NA	0	13.2	-1.31776	CCPOC-low
	TCGA	TCGA-61-1915	50	poorly differentiated	2	ser	NA	Immunoreactive	0	68.6667	-1.16345	CCPOC-low
	TCGA	TCGA-30-1855	61	poorly differentiated	3	ser	optimal	Immunoreactive	1	2.5	-1.22011	CCPOC-low
	TCGA	TCGA-61-1737	42	poorly differentiated	4	ser	optimal	Mesenchymal	0	45.4667	-1.35142	CCPOC-low
	TCGA	TCGA-29-1777	47	moderately differentiated	3	ser	suboptimal	Immunoreactive	0	12.4667	-0.695026	CCPOC-high
	TCGA	TCGA-24-1846	45	poorly differentiated	3	ser	optimal	Immunoreactive	0	4.43333	-1.65846	CCPOC-low
	TCGA	TCGA-61-1904	60	poorly differentiated	3	ser	optimal	Differentiated	0	9.2	-0.92608	CCPOC-low
	TCGA	TCGA-13-0807	54	poorly differentiated	3	ser	suboptimal	Mesenchymal	1	13.8	-1.08213	CCPOC-low
	TCGA	TCGA-13-0891	73	poorly differentiated	4	ser	optimal	Differentiated	0	69.9667	-0.895013	CCPOC-low
	TCGA	TCGA-13-0912	58	poorly differentiated	3	ser	optimal	Differentiated	0	34.5333	-0.442926	CCPOC-high
	TCGA	TCGA-13-0923	74	poorly differentiated	3	ser	optimal	Immunoreactive	0	6.5	-1.22418	CCPOC-low
	TCGA	TCGA-10-0934	50	poorly differentiated	3	ser	optimal	Differentiated	1	6.76667	-1.23276	CCPOC-low
	TCGA	TCGA-13-0883	61	poorly differentiated	3	ser	optimal	Differentiated	1	69.8667	-1.3085	CCPOC-low
	TCGA	TCGA-13-0897	54	poorly differentiated	3	ser	optimal	Immunoreactive	0	58.2667	-1.28425	CCPOC-low
	TCGA	TCGA-13-0913	53	poorly differentiated	3	ser	optimal	Proliferative	0	30.4	-1.51621	CCPOC-low
	TCGA	TCGA-13-0924	45	poorly differentiated	4	ser	optimal	Immunoreactive	0	6.16667	-1.42745	CCPOC-low
	TCGA	TCGA-10-0935	68	poorly differentiated	3	ser	optimal	Proliferative	1	35.9	-1.08753	CCPOC-low
	TCGA	TCGA-13-0885	70	poorly differentiated	3	ser	suboptimal	Immunoreactive	0	92.6667	-1.13794	CCPOC-low
	TCGA	TCGA-13-0899	60	poorly differentiated	3	ser	optimal	Proliferative	0	56.9333	-1.03878	CCPOC-low
	TCGA	TCGA-10-0926	63	poorly differentiated	3	ser	suboptimal	Proliferative	1	26.2667	-0.86637	CCPOC-low
	TCGA	TCGA-10-0936	69	poorly differentiated	3	ser	suboptimal	Differentiated	1	37.4333	-1.24265	CCPOC-low
	TCGA	TCGA-13-0886	67	poorly differentiated	3	ser	optimal	Mesenchymal	0	75.3	-1.01218	CCPOC-low
	TCGA	TCGA-13-0916	49	poorly differentiated	3	ser	optimal	Proliferative	0	21.4333	-1.74517	CCPOC-low
	TCGA	TCGA-10-0927	65	moderately differentiated	3	ser	optimal	Proliferative	1	83	-0.954958	CCPOC-low
	TCGA	TCGA-10-0937	44	poorly differentiated	3	ser	optimal	Differentiated	1	20.2667	-1.57706	CCPOC-low
	TCGA	TCGA-13-0887	42	poorly differentiated	3	ser	optimal	Differentiated	1	67.5667	-1.11353	CCPOC-low
	TCGA	TCGA-13-0904	63	poorly differentiated	3	ser	suboptimal	Differentiated	0	49	-0.872855	CCPOC-low
	TCGA	TCGA-13-0919	52	poorly differentiated	3	ser	optimal	Mesenchymal	0	15.1	-1.02185	CCPOC-low
	TCGA	TCGA-10-0928	71	poorly differentiated	3	ser	optimal	Proliferative	1	18.7333	-0.660083	CCPOC-high
	TCGA	TCGA-10-0938	80	poorly differentiated	3	ser	suboptimal	Proliferative	1	21.2	-0.639141	CCPOC-high
	TCGA	TCGA-13-0888	78	poorly differentiated	3	ser	optimal	Proliferative	0	71.3667	-1.49476	CCPOC-low
	TCGA	TCGA-13-0906	50	poorly differentiated	3	ser	optimal	Proliferative	0	45.5667	-0.938039	CCPOC-low
	TCGA	TCGA-13-0920	65	poorly differentiated	3	ser	optimal	Proliferative	0	14	-0.831382	CCPOC-high
	TCGA	TCGA-10-0930	70	poorly differentiated	3	ser	optimal	Differentiated	1	34.6667	-0.843809	CCPOC-high
	TCGA	TCGA-24-0966	78	poorly differentiated	3	ser	suboptimal	Differentiated	0	7.73333	-1.01361	CCPOC-low
	TCGA	TCGA-13-0889	75	NA	4	ser	optimal	Immunoreactive	0	62.6667	-1.43609	CCPOC-low
	TCGA	TCGA-13-0910	58	poorly differentiated	3	ser	optimal	Proliferative	0	37.6	-1.61648	CCPOC-low
	TCGA	TCGA-13-0921	72	poorly differentiated	3	ser	optimal	Differentiated	0	4.7	-1.48501	CCPOC-low
	TCGA	TCGA-10-0931	44	poorly differentiated	3	ser	optimal	Differentiated	1	33.3333	-0.793471	CCPOC-high
	TCGA	TCGA-13-0890	56	poorly differentiated	3	ser	optimal	Mesenchymal	0	68.9333	-1.11538	CCPOC-low
	TCGA	TCGA-13-0911	55	poorly differentiated	4	ser	optimal	Mesenchymal	0	28.0667	-1.4511	CCPOC-low
	TCGA	TCGA-10-0933	77	poorly differentiated	3	ser	optimal	Proliferative	1	14.8667	-1.14028	CCPOC-low
	TCGA	TCGA-24-0980	53	poorly differentiated	3	ser	suboptimal	Differentiated	1	7.76667	-1.3758	CCPOC-low
	TCGA	TCGA-13-0903	42	poorly differentiated	4	ser	optimal	Differentiated	0	48.0333	-1.06266	CCPOC-low
	TCGA	TCGA-24-1416	34	poorly differentiated	4	ser	optimal	Differentiated	0	6.46667	-0.912387	CCPOC-low
	TCGA	TCGA-24-1427	58	poorly differentiated	3	ser	suboptimal	Mesenchymal	0	4.86667	-0.802916	CCPOC-high
	TCGA	TCGA-24-1464	70	poorly differentiated	3	ser	suboptimal	Immunoreactive	1	12.6333	-0.980298	CCPOC-low
	TCGA	TCGA-13-1484	62	poorly differentiated	3	ser	NA	Immunoreactive	0	99.4	-0.879545	CCPOC-low
	TCGA	TCGA-13-1495	60	moderately differentiated	3	ser	optimal	Proliferative	0	49.9	-1.51814	CCPOC-low
	TCGA	TCGA-13-1505	63	poorly differentiated	3	ser	optimal	Mesenchymal	0	4.26667	-0.755098	CCPOC-high
	TCGA	TCGA-24-1417	54	poorly differentiated	4	ser	optimal	Immunoreactive	0	7.93333	-1.10694	CCPOC-low
	TCGA	TCGA-24-1428	50	poorly differentiated	3	ser	optimal	Immunoreactive	0	17.6	-1.12495	CCPOC-low
	TCGA	TCGA-24-1466	74	poorly differentiated	3	ser	optimal	Differentiated	1	45.7667	-1.33832	CCPOC-low
	TCGA	TCGA-13-1485	48	moderately differentiated	4	ser	optimal	Mesenchymal	1	20.9667	-0.699586	CCPOC-high
	TCGA	TCGA-13-1496	65	poorly differentiated	3	ser	suboptimal	Immunoreactive	1	4.3	-1.58606	CCPOC-low
	TCGA	TCGA-13-1506	45	poorly differentiated	3	ser	NA	Proliferative	0	4.46667	-1.20729	CCPOC-low
	TCGA	TCGA-24-1418	68	poorly differentiated	3	ser	suboptimal	Mesenchymal	0	8.1	-0.950249	CCPOC-low
	TCGA	TCGA-24-1430	68	poorly differentiated	3	ser	suboptimal	Proliferative	1	28.7333	-1.47168	CCPOC-low
	TCGA	TCGA-24-1467	51	poorly differentiated	3	ser	optimal	Differentiated	1	107.467	-1.32903	CCPOC-low
	TCGA	TCGA-13-1487	74	NA	4	ser	NA	Mesenchymal	1	22.7	-0.953632	CCPOC-low
	TCGA	TCGA-13-1497	47	poorly differentiated	3	ser	NA	Immunoreactive	0	55.0667	-2.03084	CCPOC-low
	TCGA	TCGA-13-1507	77	poorly differentiated	3	ser	optimal	Immunoreactive	0	4.83333	-1.76582	CCPOC-low
	TCGA	TCGA-24-1419	62	poorly differentiated	3	ser	suboptimal	Proliferative	0	7.96667	-1.17678	CCPOC-low
	TCGA	TCGA-24-1431	67	poorly differentiated	3	ser	optimal	Differentiated	1	19.4333	-0.875542	CCPOC-low
	TCGA	TCGA-13-1477	49	moderately differentiated	4	ser	optimal	Proliferative	1	55.3667	-1.33811	CCPOC-low
	TCGA	TCGA-13-1488	59	poorly differentiated	4	ser	suboptimal	Immunoreactive	1	71.8	-2.67591	CCPOC-low
	TCGA	TCGA-13-1498	73	poorly differentiated	3	ser	suboptimal	Immunoreactive	0	38.1333	-1.49463	CCPOC-low
	TCGA	TCGA-13-1509	64	poorly differentiated	4	ser	optimal	Mesenchymal	0	4.2	-1.2343	CCPOC-low
	TCGA	TCGA-24-1422	82	poorly differentiated	3	ser	optimal	Mesenchymal	1	0.766667	-0.513424	CCPOC-high
	TCGA	TCGA-24-1434	59	poorly differentiated	3	ser	optimal	Mesenchymal	1	18.9333	-0.967627	CCPOC-low
	TCGA	TCGA-13-1489	70	moderately differentiated	3	ser	NA	Differentiated	0	84.0333	-2.07467	CCPOC-low
	TCGA	TCGA-13-1499	56	poorly differentiated	3	ser	NA	Mesenchymal	0	38.9	-1.16104	CCPOC-low
	TCGA	TCGA-13-1510	62	poorly differentiated	3	ser	optimal	Differentiated	0	2.6	-1.56614	CCPOC-low
	TCGA	TCGA-24-1423	61	poorly differentiated	3	ser	optimal	Differentiated	0	6.33333	-1.27205	CCPOC-low
	TCGA	TCGA-24-1435	57	poorly differentiated	3	ser	optimal	Immunoreactive	1	44.1333	-1.56271	CCPOC-low
	TCGA	TCGA-13-1481	76	moderately differentiated	3	ser	optimal	Mesenchymal	1	88.2667	-1.35588	CCPOC-low
	TCGA	TCGA-13-1491	55	poorly differentiated	3	ser	NA	Proliferative	1	53.1667	-1.33273	CCPOC-low
	TCGA	TCGA-13-1500	71	poorly differentiated	3	ser	suboptimal	Differentiated	1	14.1667	-0.82746	CCPOC-high
	TCGA	TCGA-13-1511	52	poorly differentiated	4	ser	suboptimal	Differentiated	0	3.93333	-0.325473	CCPOC-high
	TCGA	TCGA-24-1424	67	poorly differentiated	3	ser	optimal	Proliferative	0	6.1	-1.49694	CCPOC-low
	TCGA	TCGA-24-1436	57	poorly differentiated	3	ser	optimal	Immunoreactive	1	8.66667	-0.926818	CCPOC-low
	TCGA	TCGA-13-1482	52	moderately differentiated	4	ser	suboptimal	Differentiated	1	62.5667	-0.576993	CCPOC-high
	TCGA	TCGA-13-1492	66	poorly differentiated	3	ser	NA	Proliferative	0	74.5667	-1.99047	CCPOC-low
	TCGA	TCGA-13-1501	50	poorly differentiated	4	ser	suboptimal	Mesenchymal	0	33.3	-1.60404	CCPOC-low
	TCGA	TCGA-13-1512	49	poorly differentiated	3	ser	optimal	Immunoreactive	0	3.13333	-1.05432	CCPOC-low
	TCGA	TCGA-24-1426	43	poorly differentiated	3	ser	optimal	Proliferative	0	5.43333	-0.960941	CCPOC-low
	TCGA	TCGA-24-1463	70	poorly differentiated	3	ser	suboptimal	Mesenchymal	1	73.9333	-1.40627	CCPOC-low
	TCGA	TCGA-13-1483	61	poorly differentiated	3	ser	suboptimal	Mesenchymal	1	29.8	-1.13884	CCPOC-low
	TCGA	TCGA-13-1494	43	poorly differentiated	4	ser	NA	Mesenchymal	0	38.7	-1.15548	CCPOC-low
	TCGA	TCGA-13-1504	68	poorly differentiated	3	ser	NA	Mesenchymal	0	16.8	-1.24008	CCPOC-low
	TCGA	TCGA-24-1852	55	poorly differentiated	3	ser	optimal	Proliferative	1	73.3667	-0.619927	CCPOC-high
	TCGA	TCGA-29-1692	58	moderately differentiated	3	ser	suboptimal	Mesenchymal	1	95.7333	-1.21885	CCPOC-low
	TCGA	TCGA-13-1817	56	poorly differentiated	3	ser	suboptimal	Immunoreactive	1	34.1333	-1.26238	CCPOC-low
	TCGA	TCGA-61-1916	53	moderately differentiated	3	ser	optimal	Immunoreactive	1	15.8333	-1.49064	CCPOC-low
	TCGA	TCGA-29-1704	61	poorly differentiated	3	ser	suboptimal	Immunoreactive	0	52.9	-1.18668	CCPOC-low
	TCGA	TCGA-13-1819	59	poorly differentiated	2	ser	optimal	Immunoreactive	0	64.8667	-1.38129	CCPOC-low
	GSE9891	GSM249714	59	well differentiated	2	ser	optimal	NA	0	37	-0.563386	CCPOC-high
	GSE9891	GSM249715	26	well differentiated	2	ser	optimal	NA	0	8	-0.943038	CCPOC-low
	GSE9891	GSM249716	64	well differentiated	3	ser	optimal	NA	0	18	-1.07672	CCPOC-low
	GSE9891	GSM249717	49	well differentiated	3	ser	optimal	NA	0	30	-0.685041	CCPOC-high
	GSE9891	GSM249718	46	poorly differentiated	1	ser	optimal	NA	0	1	-1.20292	CCPOC-low
	GSE9891	GSM249719	22	poorly differentiated	1	ser	optimal	NA	0	5	-0.982424	CCPOC-low
	GSE9891	GSM249720	52	poorly differentiated	1	ser	optimal	NA	0	23	-1.26351	CCPOC-low
	GSE9891	GSM249721	46	poorly differentiated	1	ser	optimal	NA	0	22	-0.97398	CCPOC-low
	GSE9891	GSM249722	51	well differentiated	2	ser	optimal	NA	0	13	-0.923179	CCPOC-low
	GSE9891	GSM249723	79	well differentiated	1	ser	optimal	NA	0	42	-1.11495	CCPOC-low
	GSE9891	GSM249724	49	NA	1	ser	NA	NA	0	4	-1.09983	CCPOC-low
	GSE9891	GSM249725	47	well differentiated	2	ser	optimal	NA	0	44	-0.942011	CCPOC-low
	GSE9891	GSM249726	52	poorly differentiated	3	ser	optimal	NA	0	46	-0.630182	CCPOC-high
	GSE9891	GSM249727	40	poorly differentiated	3	ser	optimal	NA	0	39	-1.04319	CCPOC-low
	GSE9891	GSM249728	72	poorly differentiated	3	ser	optimal	NA	0	36	-0.778796	CCPOC-high
	GSE9891	GSM249729	49	poorly differentiated	1	ser	optimal	NA	0	14	-1.0655	CCPOC-low
	GSE9891	GSM249730	55	well differentiated	4	ser	NA	NA	0	36	-0.865381	CCPOC-low
	GSE9891	GSM249731	61	poorly differentiated	1	ser	optimal	NA	0	44	-0.703118	CCPOC-high
	GSE9891	GSM249732	73	poorly differentiated	3	ser	NA	Proliferative	1	19	-1.15111	CCPOC-low
	GSE9891	GSM249733	52	NA	3	ser	NA	NA	0	113	-0.985625	CCPOC-low
	GSE9891	GSM249734	43	poorly differentiated	3	ser	optimal	Differentiated	0	0	-1.00114	CCPOC-low
	GSE9891	GSM249735	54	moderately differentiated	3	ser	NA	Immunoreactive	1	15	-1.25799	CCPOC-low
	GSE9891	GSM249736	79	poorly differentiated	3	ser	optimal	Proliferative	1	35	-1.35495	CCPOC-low
	GSE9891	GSM249737	52	NA	3	ser	NA	Mesenchymal	1	32	-1.1473	CCPOC-low
	GSE9891	GSM249738	63	poorly differentiated	3	ser	optimal	Proliferative	1	106	-1.28531	CCPOC-low
	GSE9891	GSM249739	63	poorly differentiated	3	ser	optimal	Mesenchymal	1	42	-1.14234	CCPOC-low
	GSE9891	GSM249740	63	poorly differentiated	3	ser	optimal	Mesenchymal	1	2	-1.05378	CCPOC-low
	GSE9891	GSM249741	54	poorly differentiated	3	ser	optimal	Mesenchymal	1	111	-1.28062	CCPOC-low
	GSE9891	GSM249742	53	moderately differentiated	3	ser	NA	Mesenchymal	1	16	-1.05291	CCPOC-low
	GSE9891	GSM249743	47	poorly differentiated	4	ser	NA	Mesenchymal	1	18	-1.54383	CCPOC-low
	GSE9891	GSM249744	71	poorly differentiated	2	ser	suboptimal	Proliferative	1	27	-1.12512	CCPOC-low
	GSE9891	GSM249745	52	poorly differentiated	3	ser	optimal	Differentiated	1	69	-1.29654	CCPOC-low
	GSE9891	GSM249746	57	poorly differentiated	3	ser	suboptimal	Differentiated	1	73	-1.13855	CCPOC-low
	GSE9891	GSM249747	75	poorly differentiated	3	ser	NA	Immunoreactive	1	48	-1.23678	CCPOC-low
	GSE9891	GSM249748	72	poorly differentiated	3	ser	NA	Mesenchymal	1	12	-1.00017	CCPOC-low
	GSE9891	GSM249749	58	poorly differentiated	3	ser	optimal	Immunoreactive	1	24	-0.793657	CCPOC-high
	GSE9891	GSM249750	53	poorly differentiated	4	ser	suboptimal	Mesenchymal	1	26	-1.08729	CCPOC-low
	GSE9891	GSM249751	76	poorly differentiated	3	ser	optimal	Immunoreactive	1	58	-1.56472	CCPOC-low
	GSE9891	GSM249752	68	poorly differentiated	3	ser	optimal	Mesenchymal	1	13	-0.82225	CCPOC-high
	GSE9891	GSM249753	40	well differentiated	2	ser	optimal	Immunoreactive	0	214	-1.21087	CCPOC-low
	GSE9891	GSM249754	80	poorly differentiated	3	ser	optimal	Proliferative	0	22	-1.55663	CCPOC-low
	GSE9891	GSM249755	62	poorly differentiated	3	ser	suboptimal	NA	0	27	-0.639136	CCPOC-high
	GSE9891	GSM249756	62	moderately differentiated	3	ser	suboptimal	Proliferative	0	23	-1.51906	CCPOC-low
	GSE9891	GSM249757	69	well differentiated	3	endo	NA	NA	1	19	-1.20008	CCPOC-low
	GSE9891	GSM249758	79	poorly differentiated	3	ser	NA	Immunoreactive	0	19	-1.07231	CCPOC-low
	GSE9891	GSM249759	70	poorly differentiated	3	ser	suboptimal	Mesenchymal	0	23	-1.15638	CCPOC-low
	GSE9891	GSM249760	59	poorly differentiated	3	ser	NA	Differentiated	0	23	-1.03274	CCPOC-low
	GSE9891	GSM249761	55	well differentiated	NA	ser	NA	NA	0	22	-0.826193	CCPOC-high
	GSE9891	GSM249762	53	moderately differentiated	3	ser	NA	Immunoreactive	0	32	-1.46574	CCPOC-low
	GSE9891	GSM249763	67	moderately differentiated	3	ser	NA	Immunoreactive	0	26	-0.755045	CCPOC-high
	GSE9891	GSM249764	68	poorly differentiated	3	ser	optimal	Mesenchymal	0	29	-0.590646	CCPOC-high
	GSE9891	GSM249765	69	poorly differentiated	3	ser	NA	Immunoreactive	0	38	-1.69518	CCPOC-low
	GSE9891	GSM249766	52	poorly differentiated	3	ser	optimal	Differentiated	1	35	-0.676794	CCPOC-high
	GSE9891	GSM249767	54	poorly differentiated	3	ser	optimal	Immunoreactive	1	27	-0.925738	CCPOC-low
	GSE9891	GSM249768	72	moderately differentiated	4	ser	suboptimal	Differentiated	0	28	-1.07739	CCPOC-low
	GSE9891	GSM249769	59	poorly differentiated	3	ser	optimal	Proliferative	1	20	-0.927437	CCPOC-low
	GSE9891	GSM249770	50	poorly differentiated	3	ser	optimal	Differentiated	1	43	-1.02635	CCPOC-low
	GSE9891	GSM249771	58	poorly differentiated	3	ser	optimal	Mesenchymal	1	46	-1.0187	CCPOC-low
	GSE9891	GSM249773	75	poorly differentiated	3	ser	optimal	Mesenchymal	0	49	-1.35228	CCPOC-low
	GSE9891	GSM249774	59	poorly differentiated	3	ser	suboptimal	Proliferative	0	42	-1.19498	CCPOC-low
	GSE9891	GSM249775	64	poorly differentiated	3	ser	suboptimal	Differentiated	1	40	-1.55341	CCPOC-low
	GSE9891	GSM249776	53	poorly differentiated	3	ser	optimal	Proliferative	0	44	-1.15204	CCPOC-low
	GSE9891	GSM249777	77	poorly differentiated	3	ser	optimal	Proliferative	0	6	-0.605923	CCPOC-high
	GSE9891	GSM249778	73	moderately differentiated	3	ser	optimal	Proliferative	0	12	-0.947554	CCPOC-low
	GSE9891	GSM249779	51	well differentiated	1	endo	optimal	NA	0	44	-0.82703	CCPOC-high
	GSE9891	GSM249780	64	moderately differentiated	3	ser	suboptimal	Differentiated	0	33	-0.795935	CCPOC-high
	GSE9891	GSM249781	55	poorly differentiated	4	ser	suboptimal	Differentiated	0	29	-1.05708	CCPOC-low
	GSE9891	GSM249782	73	poorly differentiated	3	ser	optimal	Mesenchymal	1	25	-0.985575	CCPOC-low
	GSE9891	GSM249783	56	poorly differentiated	1	ser	optimal	NA	0	8	-0.849125	CCPOC-high
	GSE9891	GSM249784	60	moderately differentiated	3	ser	optimal	Differentiated	0	20	-1.25391	CCPOC-low
	GSE9891	GSM249785	68	poorly differentiated	3	ser	suboptimal	Proliferative	0	28	-0.147057	CCPOC-high
	GSE9891	GSM249786	55	poorly differentiated	3	ser	suboptimal	Differentiated	1	20	-0.719053	CCPOC-high
	GSE9891	GSM249788	53	poorly differentiated	1	ser	optimal	NA	0	33	-1.67613	CCPOC-low
	GSE9891	GSM249789	52	poorly differentiated	3	ser	optimal	Proliferative	0	34	-0.609631	CCPOC-high
	GSE9891	GSM249790	42	moderately differentiated	3	endo	suboptimal	NA	0	NA	-0.902725	CCPOC-low
	GSE9891	GSM249791	47	poorly differentiated	3	endo	suboptimal	NA	0	23	-1.74934	CCPOC-low
	GSE9891	GSM249792	64	moderately differentiated	1	ser	optimal	NA	0	45	-0.988929	CCPOC-low
	GSE9891	GSM249793	50	poorly differentiated	2	ser	optimal	Immunoreactive	0	44	-1.42428	CCPOC-low
	GSE9891	GSM249794	51	moderately differentiated	2	ser	NA	NA	0	42	-1.2341	CCPOC-low
	GSE9891	GSM249795	56	poorly differentiated	3	ser	suboptimal	Immunoreactive	0	9	-0.869829	CCPOC-low
	GSE9891	GSM249796	79	poorly differentiated	3	ser	suboptimal	Proliferative	1	12	-1.06581	CCPOC-low
	GSE9891	GSM249797	40	moderately differentiated	4	ser	suboptimal	Mesenchymal	0	46	-1.14612	CCPOC-low
	GSE9891	GSM249798	52	moderately differentiated	3	ser	optimal	Proliferative	1	49	-0.938978	CCPOC-low
	GSE9891	GSM249799	69	moderately differentiated	3	ser	optimal	Proliferative	0	31	-1.43479	CCPOC-low
	GSE9891	GSM249800	75	poorly differentiated	3	ser	optimal	Immunoreactive	0	8	-0.58984	CCPOC-high
	GSE9891	GSM249801	77	moderately differentiated	3	ser	optimal	Proliferative	1	18	-1.26033	CCPOC-low
	GSE9891	GSM249802	52	moderately differentiated	3	ser	optimal	Differentiated	1	34	-1.95332	CCPOC-low
	GSE9891	GSM249803	73	moderately differentiated	3	ser	suboptimal	NA	0	18	-0.989291	CCPOC-low
	GSE9891	GSM249804	55	moderately differentiated	3	ser	suboptimal	Proliferative	1	40	-1.65145	CCPOC-low
	GSE9891	GSM249805	80	poorly differentiated	4	ser	suboptimal	Immunoreactive	1	16	-0.490217	CCPOC-high
	GSE9891	GSM249806	71	poorly differentiated	3	ser	suboptimal	Mesenchymal	1	23	-1.04419	CCPOC-low
	GSE9891	GSM249807	66	moderately differentiated	3	ser	optimal	Immunoreactive	1	12	-1.39917	CCPOC-low
	GSE9891	GSM249808	52	poorly differentiated	1	ser	optimal	NA	0	46	-1.15778	CCPOC-low
	GSE9891	GSM249809	66	poorly differentiated	3	ser	optimal	Mesenchymal	0	51	-1.27247	CCPOC-low
	GSE9891	GSM249810	50	moderately differentiated	3	ser	suboptimal	Mesenchymal	0	50	-1.10926	CCPOC-low
	GSE9891	GSM249811	39	moderately differentiated	3	ser	optimal	Immunoreactive	0	51	-1.09748	CCPOC-low
	GSE9891	GSM249812	77	moderately differentiated	3	ser	suboptimal	Proliferative	1	22	-1.35219	CCPOC-low
	GSE9891	GSM249813	59	poorly differentiated	3	ser	suboptimal	Immunoreactive	0	52	-1.30669	CCPOC-low
	GSE9891	GSM249814	67	poorly differentiated	3	ser	suboptimal	Immunoreactive	0	55	-1.14774	CCPOC-low
	GSE9891	GSM249815	64	moderately differentiated	3	ser	optimal	Immunoreactive	1	44	-1.12955	CCPOC-low
	GSE9891	GSM249816	71	moderately differentiated	3	ser	suboptimal	Mesenchymal	1	5	-0.855538	CCPOC-high
	GSE9891	GSM249817	23	moderately differentiated	3	ser	suboptimal	Mesenchymal	1	19	-0.858388	CCPOC-high
	GSE9891	GSM249818	71	poorly differentiated	3	ser	suboptimal	Proliferative	1	8	-0.779427	CCPOC-high
	GSE9891	GSM249819	53	moderately differentiated	3	ser	optimal	Proliferative	1	20	-1.31079	CCPOC-low
	GSE9891	GSM249820	58	poorly differentiated	3	ser	optimal	Immunoreactive	1	10	-1.0422	CCPOC-low
	GSE9891	GSM249821	72	moderately differentiated	3	ser	suboptimal	Mesenchymal	0	9	-0.731702	CCPOC-high
	GSE9891	GSM249822	37	poorly differentiated	3	ser	suboptimal	Differentiated	1	25	-1.55237	CCPOC-low
	GSE9891	GSM249823	51	moderately differentiated	3	ser	suboptimal	Immunoreactive	0	65	-1.20639	CCPOC-low
	GSE9891	GSM249824	70	moderately differentiated	3	ser	optimal	Proliferative	0	17	-0.844406	CCPOC-high
	GSE9891	GSM249825	73	poorly differentiated	3	ser	suboptimal	Immunoreactive	0	17	-0.870992	CCPOC-low
	GSE9891	GSM249826	55	moderately differentiated	3	ser	optimal	Differentiated	0	18	-0.553448	CCPOC-high
	GSE9891	GSM249827	57	poorly differentiated	3	ser	suboptimal	Proliferative	1	38	-0.683513	CCPOC-high
	GSE9891	GSM249828	57	poorly differentiated	3	ser	suboptimal	Immunoreactive	0	35	-0.661537	CCPOC-high
	GSE9891	GSM249829	61	poorly differentiated	3	ser	suboptimal	Mesenchymal	1	13	-1.04698	CCPOC-low
	GSE9891	GSM249830	65	poorly differentiated	3	ser	suboptimal	Mesenchymal	0	32	-0.971538	CCPOC-low
	GSE9891	GSM249831	64	poorly differentiated	3	ser	optimal	Immunoreactive	0	25	-1.14187	CCPOC-low
	GSE9891	GSM249832	53	moderately differentiated	3	ser	optimal	Differentiated	0	15	-1.0966	CCPOC-low
	GSE9891	GSM249833	56	poorly differentiated	3	ser	optimal	Immunoreactive	0	41	-0.83082	CCPOC-high
	GSE9891	GSM249834	75	moderately differentiated	3	ser	suboptimal	Mesenchymal	1	5	-0.99894	CCPOC-low
	GSE9891	GSM249835	66	poorly differentiated	4	ser	suboptimal	Immunoreactive	1	35	-1.1862	CCPOC-low
	GSE9891	GSM249836	56	poorly differentiated	3	ser	suboptimal	Mesenchymal	0	72	-1.52161	CCPOC-low
	GSE9891	GSM249837	47	poorly differentiated	3	ser	suboptimal	Differentiated	1	65	-1.54099	CCPOC-low
	GSE9891	GSM249838	38	poorly differentiated	3	ser	suboptimal	Mesenchymal	1	61	-1.06095	CCPOC-low
	GSE9891	GSM249839	56	poorly differentiated	3	ser	optimal	Proliferative	1	8	-0.534487	CCPOC-high
	GSE9891	GSM249840	57	moderately differentiated	3	ser	suboptimal	Immunoreactive	1	38	-0.810227	CCPOC-high
	GSE9891	GSM249841	48	moderately differentiated	3	ser	suboptimal	Differentiated	1	57	-0.490703	CCPOC-high
	GSE9891	GSM249842	59	moderately differentiated	3	ser	optimal	Immunoreactive	0	79	-0.894443	CCPOC-low
	GSE9891	GSM249843	59	poorly differentiated	3	ser	suboptimal	Mesenchymal	1	45	-0.908991	CCPOC-low
	GSE9891	GSM249844	62	poorly differentiated	3	ser	optimal	Differentiated	1	68	-1.29807	CCPOC-low
	GSE9891	GSM249845	58	poorly differentiated	3	ser	suboptimal	Mesenchymal	1	26	-0.816642	CCPOC-high
	GSE9891	GSM249846	70	moderately differentiated	3	ser	suboptimal	Mesenchymal	1	33	-1.0093	CCPOC-low
	GSE9891	GSM249847	63	moderately differentiated	3	ser	optimal	Differentiated	1	50	-1.14089	CCPOC-low
	GSE9891	GSM249848	49	moderately differentiated	4	ser	suboptimal	Mesenchymal	1	27	-1.34918	CCPOC-low
	GSE9891	GSM249849	58	moderately differentiated	3	ser	suboptimal	Proliferative	1	6	-1.25877	CCPOC-low
	GSE9891	GSM249850	62	moderately differentiated	1	ser	optimal	NA	1	27	-0.527903	CCPOC-high
	GSE9891	GSM249851	51	poorly differentiated	3	ser	NA	Proliferative	0	4	-0.997753	CCPOC-low
	GSE9891	GSM249852	74	poorly differentiated	3	ser	optimal	Immunoreactive	1	33	-1.20922	CCPOC-low
	GSE9891	GSM249853	52	well differentiated	3	ser	suboptimal	Immunoreactive	1	52	-0.94031	CCPOC-low
	GSE9891	GSM249854	66	poorly differentiated	3	ser	NA	Mesenchymal	0	91	-1.39948	CCPOC-low
	GSE9891	GSM249855	70	poorly differentiated	3	ser	optimal	Proliferative	1	21	-0.899414	CCPOC-low
	GSE9891	GSM249856	53	well differentiated	1	endo	NA	NA	0	29	-1.05777	CCPOC-low
	GSE9891	GSM249857	56	poorly differentiated	3	ser	optimal	Proliferative	0	35	-1.47681	CCPOC-low
	GSE9891	GSM249858	61	poorly differentiated	4	ser	suboptimal	Mesenchymal	1	21	-0.857146	CCPOC-high
	GSE9891	GSM249859	60	moderately differentiated	4	ser	suboptimal	Mesenchymal	1	14	-0.680993	CCPOC-high
	GSE9891	GSM249860	46	moderately differentiated	3	ser	suboptimal	Mesenchymal	1	11	-0.768985	CCPOC-high
	GSE9891	GSM249861	62	moderately differentiated	3	ser	optimal	Differentiated	0	35	-0.907512	CCPOC-low
	GSE9891	GSM249862	69	poorly differentiated	3	ser	NA	Immunoreactive	1	41	-1.14643	CCPOC-low
	GSE9891	GSM249863	57	poorly differentiated	3	ser	optimal	Mesenchymal	1	28	-1.01134	CCPOC-low
	GSE9891	GSM249864	64	poorly differentiated	4	ser	suboptimal	Proliferative	1	12	-0.59858	CCPOC-high
	GSE9891	GSM249865	59	moderately differentiated	2	ser	optimal	Immunoreactive	0	43	-1.62149	CCPOC-low
	GSE9891	GSM249866	49	poorly differentiated	3	ser	optimal	Differentiated	1	37	-0.980245	CCPOC-low
	GSE9891	GSM249867	61	poorly differentiated	3	ser	optimal	Mesenchymal	1	17	-0.804777	CCPOC-high
	GSE9891	GSM249868	65	moderately differentiated	3	endo	NA	NA	0	48	-0.652057	CCPOC-high
	GSE9891	GSM249869	75	well differentiated	1	ser	optimal	NA	0	48	-1.18594	CCPOC-low
	GSE9891	GSM249870	53	moderately differentiated	1	endo	optimal	NA	0	49	-1.13707	CCPOC-low
	GSE9891	GSM249871	65	poorly differentiated	3	ser	optimal	Mesenchymal	0	43	-1.05404	CCPOC-low
	GSE9891	GSM249872	48	poorly differentiated	3	ser	optimal	Mesenchymal	1	21	-0.87833	CCPOC-low
	GSE9891	GSM249873	60	moderately differentiated	4	ser	optimal	Immunoreactive	0	51	-0.85222	CCPOC-high
	GSE9891	GSM249874	63	moderately differentiated	1	ser	optimal	NA	0	45	-1.22584	CCPOC-low
	GSE9891	GSM249875	68	poorly differentiated	3	ser	optimal	Proliferative	1	38	-1.25033	CCPOC-low
	GSE9891	GSM249876	59	poorly differentiated	4	ser	NA	Mesenchymal	0	59	-0.958641	CCPOC-low
	GSE9891	GSM249877	60	poorly differentiated	3	ser	optimal	Immunoreactive	0	53	-1.12774	CCPOC-low
	GSE9891	GSM249878	47	poorly differentiated	3	endo	optimal	NA	0	54	-1.3327	CCPOC-low
	GSE9891	GSM249879	71	poorly differentiated	3	ser	NA	Mesenchymal	1	16	-0.68381	CCPOC-high
	GSE9891	GSM249880	57	moderately differentiated	3	ser	optimal	Differentiated	0	55	-1.05312	CCPOC-low
	GSE9891	GSM249881	66	moderately differentiated	3	ser	NA	Proliferative	0	29	-0.937515	CCPOC-low
	GSE9891	GSM249882	59	well differentiated	3	ser	optimal	Differentiated	1	69	-1.00425	CCPOC-low
	GSE9891	GSM249883	73	moderately differentiated	3	ser	optimal	Differentiated	0	0	-0.823016	CCPOC-high
	GSE9891	GSM249884	67	poorly differentiated	4	ser	NA	Immunoreactive	0	94	-1.31318	CCPOC-low
	GSE9891	GSM249885	52	moderately differentiated	3	ser	optimal	Immunoreactive	0	25	-1.63989	CCPOC-low
	GSE9891	GSM249886	59	poorly differentiated	3	endo	optimal	NA	0	21	-1.15633	CCPOC-low
	GSE9891	GSM249887	54	poorly differentiated	3	ser	optimal	Immunoreactive	1	16	-1.29204	CCPOC-low
	GSE9891	GSM249888	44	poorly differentiated	3	ser	optimal	Immunoreactive	1	29	-1.57374	CCPOC-low
	GSE9891	GSM249889	71	moderately differentiated	1	ser	optimal	NA	0	29	-1.01081	CCPOC-low
	GSE9891	GSM249890	56	moderately differentiated	3	ser	optimal	Mesenchymal	1	23	-1.54501	CCPOC-low
	GSE9891	GSM249891	63	moderately differentiated	3	ser	optimal	Immunoreactive	0	23	-1.19333	CCPOC-low
	GSE9891	GSM249892	57	well differentiated	1	endo	optimal	NA	0	27	-1.2914	CCPOC-low
	GSE9891	GSM249893	77	poorly differentiated	3	endo	optimal	NA	0	21	-0.677465	CCPOC-high
	GSE9891	GSM249894	76	moderately differentiated	3	ser	optimal	Proliferative	0	26	-1.20275	CCPOC-low
	GSE9891	GSM249895	63	moderately differentiated	4	ser	optimal	Mesenchymal	0	30	-1.03599	CCPOC-low
	GSE9891	GSM249896	50	poorly differentiated	3	ser	optimal	Mesenchymal	0	35	-0.788639	CCPOC-high
	GSE9891	GSM249897	53	moderately differentiated	3	ser	optimal	Immunoreactive	0	29	-1.39156	CCPOC-low
	GSE9891	GSM249898	54	moderately differentiated	3	ser	optimal	Differentiated	0	41	-1.33067	CCPOC-low
	GSE9891	GSM249899	54	moderately differentiated	3	ser	optimal	Differentiated	0	25	-0.919285	CCPOC-low
	GSE9891	GSM249900	58	poorly differentiated	3	ser	optimal	Proliferative	0	45	-0.986316	CCPOC-low
	GSE9891	GSM249901	70	moderately differentiated	2	endo	NA	NA	0	48	-1.16707	CCPOC-low
	GSE9891	GSM249902	74	poorly differentiated	3	ser	optimal	Proliferative	1	14	-0.814883	CCPOC-high
	GSE9891	GSM249903	52	poorly differentiated	3	ser	suboptimal	Immunoreactive	1	61	-1.63342	CCPOC-low
	GSE9891	GSM249904	67	moderately differentiated	3	ser	optimal	Immunoreactive	1	48	-1.35848	CCPOC-low
	GSE9891	GSM249905	55	poorly differentiated	3	ser	NA	Immunoreactive	1	34	-0.588429	CCPOC-high
	GSE9891	GSM249906	56	moderately differentiated	3	ser	optimal	Immunoreactive	1	44	-0.93495	CCPOC-low
	GSE9891	GSM249907	53	poorly differentiated	3	ser	suboptimal	Proliferative	0	57	-1.79173	CCPOC-low
	GSE9891	GSM249908	NA	NA	NA	endo	NA	NA	NA	NA	-1.84589	CCPOC-low
	GSE9891	GSM249909	60	poorly differentiated	3	ser	suboptimal	NA	0	NA	-0.762048	CCPOC-high
	GSE9891	GSM249910	52	well differentiated	3	ser	optimal	Differentiated	0	23	-0.893431	CCPOC-low
	GSE9891	GSM249911	62	poorly differentiated	3	ser	optimal	Mesenchymal	1	20	-1.17248	CCPOC-low
	GSE9891	GSM249912	55	moderately differentiated	3	ser	optimal	Differentiated	0	21	-1.18048	CCPOC-low
	GSE9891	GSM249913	71	poorly differentiated	3	ser	suboptimal	Proliferative	0	24	-1.16205	CCPOC-low
	GSE9891	GSM249914	63	poorly differentiated	3	ser	suboptimal	Mesenchymal	1	13	-0.966112	CCPOC-low
	GSE9891	GSM249915	43	moderately differentiated	3	ser	optimal	Mesenchymal	0	30	-0.922736	CCPOC-low
	GSE9891	GSM249916	44	poorly differentiated	3	ser	optimal	Proliferative	0	30	-1.25468	CCPOC-low
	GSE9891	GSM249917	60	poorly differentiated	3	ser	NA	Mesenchymal	0	36	-0.728012	CCPOC-high
	GSE9891	GSM249918	54	moderately differentiated	3	ser	optimal	Differentiated	0	30	-0.632138	CCPOC-high
	GSE9891	GSM249919	60	poorly differentiated	3	ser	optimal	Mesenchymal	1	22	-0.872416	CCPOC-low
	GSE9891	GSM249920	33	poorly differentiated	3	ser	suboptimal	Proliferative	1	37	-1.11603	CCPOC-low
	GSE9891	GSM249921	70	poorly differentiated	3	ser	suboptimal	Differentiated	1	24	-1.14913	CCPOC-low
	GSE9891	GSM249922	57	poorly differentiated	1	endo	optimal	NA	0	32	-1.48608	CCPOC-low
	GSE9891	GSM249923	74	poorly differentiated	3	ser	suboptimal	Mesenchymal	0	3	-0.398307	CCPOC-high
	GSE9891	GSM249924	74	moderately differentiated	3	ser	suboptimal	NA	0	NA	-0.863932	CCPOC-low
	GSE9891	GSM249925	60	poorly differentiated	3	ser	optimal	Mesenchymal	1	14	-0.685976	CCPOC-high
	GSE9891	GSM249926	53	poorly differentiated	3	ser	optimal	Immunoreactive	0	32	-0.912741	CCPOC-low
	GSE9891	GSM249927	47	moderately differentiated	3	ser	optimal	Mesenchymal	1	26	-1.09585	CCPOC-low
	GSE9891	GSM249928	56	poorly differentiated	1	ser	optimal	NA	0	40	-1.54322	CCPOC-low
	GSE9891	GSM249929	57	poorly differentiated	3	ser	optimal	Proliferative	1	22	-0.246669	CCPOC-high
	GSE9891	GSM249930	75	poorly differentiated	3	ser	optimal	Differentiated	0	24	-1.23958	CCPOC-low
	GSE9891	GSM249931	77	moderately differentiated	3	ser	suboptimal	NA	1	1	-0.483082	CCPOC-high
	GSE9891	GSM249932	49	poorly differentiated	3	ser	suboptimal	Differentiated	0	22	-1.43936	CCPOC-low
	GSE9891	GSM249933	59	moderately differentiated	4	ser	NA	Differentiated	1	16	-1.10311	CCPOC-low
	GSE9891	GSM249934	45	moderately differentiated	3	ser	suboptimal	Differentiated	0	36	-1.41836	CCPOC-low
	GSE9891	GSM249935	57	poorly differentiated	3	ser	suboptimal	Mesenchymal	0	29	-0.775839	CCPOC-high
	GSE9891	GSM249936	69	poorly differentiated	3	ser	optimal	Immunoreactive	0	41	-1.49236	CCPOC-low
	GSE9891	GSM249937	58	poorly differentiated	3	ser	suboptimal	Proliferative	0	11	-0.399503	CCPOC-high
	GSE9891	GSM249938	60	poorly differentiated	2	ser	optimal	Immunoreactive	0	35	-1.37327	CCPOC-low
	GSE9891	GSM249939	68	poorly differentiated	3	ser	suboptimal	Differentiated	0	37	-0.939576	CCPOC-low
	GSE9891	GSM249940	68	moderately differentiated	3	ser	NA	Mesenchymal	1	2	-0.726289	CCPOC-high
	GSE9891	GSM249941	61	moderately differentiated	3	ser	optimal	Proliferative	0	23	-0.376634	CCPOC-high
	GSE9891	GSM249942	73	moderately differentiated	3	ser	optimal	Proliferative	1	23	-0.740945	CCPOC-high
	GSE9891	GSM249943	55	moderately differentiated	4	ser	suboptimal	Differentiated	1	13	-1.34944	CCPOC-low
	GSE9891	GSM249944	72	moderately differentiated	3	ser	suboptimal	Differentiated	0	31	-0.459542	CCPOC-high
	GSE9891	GSM249945	67	poorly differentiated	3	ser	optimal	Immunoreactive	0	18	-0.981046	CCPOC-low
	GSE9891	GSM249946	58	well differentiated	3	ser	suboptimal	Differentiated	1	11	-1.20942	CCPOC-low
	GSE9891	GSM249947	75	moderately differentiated	3	ser	optimal	Mesenchymal	0	3	-1.12608	CCPOC-low
	GSE9891	GSM249948	62	poorly differentiated	3	other	optimal	NA	0	20	-1.3053	CCPOC-low
	GSE9891	GSM249949	67	poorly differentiated	1	ser	optimal	NA	0	10	-1.19342	CCPOC-low
	GSE9891	GSM249950	58	poorly differentiated	3	ser	optimal	Proliferative	0	19	-1.1358	CCPOC-low
	GSE9891	GSM249951	66	moderately differentiated	3	ser	suboptimal	Mesenchymal	0	8	-0.748839	CCPOC-high
	GSE9891	GSM249953	76	poorly differentiated	3	ser	optimal	Proliferative	0	23	-1.273	CCPOC-low
	GSE9891	GSM249954	73	moderately differentiated	2	ser	optimal	Differentiated	0	18	-1.09269	CCPOC-low
	GSE9891	GSM249955	49	poorly differentiated	3	endo	optimal	NA	0	24	-0.965477	CCPOC-low
	GSE9891	GSM249956	59	poorly differentiated	3	ser	suboptimal	Mesenchymal	1	16	-0.828988	CCPOC-high
	GSE9891	GSM249957	49	poorly differentiated	3	ser	optimal	Mesenchymal	0	12	-1.71999	CCPOC-low
	GSE9891	GSM249958	59	poorly differentiated	3	ser	optimal	Immunoreactive	0	21	-1.18404	CCPOC-low
	GSE9891	GSM249959	62	moderately differentiated	3	ser	optimal	Differentiated	0	24	-0.664172	CCPOC-high
	GSE9891	GSM249960	46	poorly differentiated	3	ser	optimal	Immunoreactive	0	24	-1.53884	CCPOC-low
	GSE9891	GSM249961	57	moderately differentiated	3	ser	optimal	Immunoreactive	0	29	-0.753829	CCPOC-high
	GSE9891	GSM249962	62	moderately differentiated	3	ser	optimal	Immunoreactive	0	31	-1.08011	CCPOC-low
	GSE9891	GSM249963	65	poorly differentiated	3	ser	optimal	Immunoreactive	0	34	-1.15306	CCPOC-low
	GSE9891	GSM249964	68	poorly differentiated	3	ser	NA	Immunoreactive	1	8	-1.37579	CCPOC-low
	GSE9891	GSM249965	78	poorly differentiated	3	ser	suboptimal	Immunoreactive	0	11	-0.909817	CCPOC-low
	GSE9891	GSM249966	49	moderately differentiated	3	endo	optimal	NA	0	33	-1.59546	CCPOC-low
	GSE9891	GSM249967	77	moderately differentiated	2	ser	optimal	Immunoreactive	0	34	-1.72739	CCPOC-low
	GSE9891	GSM249968	59	poorly differentiated	3	ser	optimal	Immunoreactive	0	28	-1.38219	CCPOC-low
	GSE9891	GSM249969	58	poorly differentiated	3	ser	suboptimal	Mesenchymal	1	35	-1.42641	CCPOC-low
	GSE9891	GSM249970	77	poorly differentiated	1	ser	optimal	NA	1	20	-0.552861	CCPOC-high
	GSE9891	GSM249971	48	moderately differentiated	4	ser	optimal	Differentiated	1	24	-0.460246	CCPOC-high
	GSE9891	GSM249972	57	poorly differentiated	3	ser	optimal	Differentiated	0	31	-1.09261	CCPOC-low
	GSE9891	GSM249973	73	poorly differentiated	3	ser	suboptimal	Differentiated	0	41	-0.978783	CCPOC-low
	GSE9891	GSM249974	43	moderately differentiated	2	endo	optimal	NA	0	43	-0.938317	CCPOC-low
	GSE9891	GSM249975	67	poorly differentiated	3	ser	optimal	Mesenchymal	0	44	-1.18239	CCPOC-low
	GSE9891	GSM249976	57	poorly differentiated	3	ser	NA	Differentiated	0	36	-0.926537	CCPOC-low
	GSE9891	GSM249977	NA	NA	NA	endo	NA	NA	NA	NA	-0.819316	CCPOC-high
	GSE9891	GSM249978	NA	NA	3	ser	NA	NA	NA	NA	-1.59575	CCPOC-low
	GSE9891	GSM249979	45	poorly differentiated	4	ser	optimal	Mesenchymal	1	9	-1.0334	CCPOC-low
	GSE9891	GSM249980	60	moderately differentiated	3	ser	optimal	Proliferative	0	23	-0.472346	CCPOC-high
	GSE9891	GSM249981	70	moderately differentiated	2	ser	optimal	Immunoreactive	0	35	-1.4167	CCPOC-low
	GSE9891	GSM249982	45	poorly differentiated	3	ser	suboptimal	Mesenchymal	1	22	-1.03867	CCPOC-low
	GSE9891	GSM249983	71	poorly differentiated	3	ser	suboptimal	Differentiated	1	14	-1.19809	CCPOC-low
	GSE9891	GSM249984	78	moderately differentiated	3	ser	suboptimal	Mesenchymal	1	17	-1.0636	CCPOC-low
	GSE9891	GSM249985	58	moderately differentiated	3	endo	optimal	NA	0	42	-1.68947	CCPOC-low
	GSE9891	GSM249986	58	poorly differentiated	4	ser	suboptimal	Differentiated	1	19	-1.00265	CCPOC-low
	GSE9891	GSM249987	46	moderately differentiated	3	ser	suboptimal	Differentiated	0	41	-1.41974	CCPOC-low
	GSE9891	GSM249988	41	poorly differentiated	3	ser	suboptimal	Mesenchymal	0	12	-0.999606	CCPOC-low
	GSE9891	GSM249989	55	moderately differentiated	3	ser	optimal	Mesenchymal	0	47	-1.2234	CCPOC-low
	GSE9891	GSM249990	50	poorly differentiated	3	ser	suboptimal	Mesenchymal	0	43	-1.83237	CCPOC-low
	GSE9891	GSM249991	58	poorly differentiated	3	ser	optimal	Proliferative	0	31	-1.00208	CCPOC-low
	GSE9891	GSM249992	65	moderately differentiated	3	ser	optimal	Mesenchymal	0	33	-0.727188	CCPOC-high
	GSE9891	GSM249993	43	poorly differentiated	2	ser	optimal	Immunoreactive	0	37	-1.81318	CCPOC-low
	GSE9891	GSM249994	63	moderately differentiated	4	ser	optimal	Immunoreactive	1	15	-1.15169	CCPOC-low
	GSE9891	GSM249995	56	moderately differentiated	2	endo	optimal	NA	0	43	-0.957381	CCPOC-low
	GSE9891	GSM249996	71	poorly differentiated	3	ser	optimal	NA	1	1	-1.34628	CCPOC-low
	GSE9891	GSM249997	80	poorly differentiated	3	ser	optimal	Mesenchymal	1	43	-1.06249	CCPOC-low
	GSE9891	GSM249998	58	poorly differentiated	2	ser	suboptimal	NA	0	NA	-1.09978	CCPOC-low
	GSE9891	GSM249999	49	moderately differentiated	3	ser	suboptimal	Proliferative	1	81	-0.738286	CCPOC-high
	GSE9891	GSM250000	56	poorly differentiated	3	ser	suboptimal	Immunoreactive	0	166	-1.34738	CCPOC-low
	GSE9891	GSM250001	65	poorly differentiated	3	ser	suboptimal	Mesenchymal	1	15	-0.609065	CCPOC-high
	ICGC_AU	SA505876	60	poorly differentiated	3	Primary tumour - solid tissue	NA	NA	1	13.1	-0.892259	CCPOC-low
	ICGC_AU	SA505831	58	moderately differentiated	3	Primary tumour - solid tissue	NA	NA	1	6.5	-2.19247	CCPOC-low
	ICGC_AU	SA505862	49	NA	4	Recurrent tumour - other	NA	NA	1	31.2333	-1.47834	CCPOC-low
	ICGC_AU	SA505815	74	poorly differentiated	3	Primary tumour - solid tissue	NA	NA	1	14.6	-0.506365	CCPOC-high
	ICGC_AU	SA505801	55	poorly differentiated	3	Primary tumour - solid tissue	NA	NA	1	33.9667	-1.19724	CCPOC-low
	ICGC_AU	SA505787	66	poorly differentiated	3	Primary tumour - solid tissue	NA	NA	1	13.6	-2.01091	CCPOC-low
	ICGC_AU	SA505772	75	poorly differentiated	3	Primary tumour - solid tissue	NA	NA	0	4.43333	-2.4234	CCPOC-low
	ICGC_AU	SA505758	61	poorly differentiated	3	Primary tumour - solid tissue	NA	NA	1	8.1	-0.33748	CCPOC-high
	ICGC_AU	SA505731	78	poorly differentiated	3	Primary tumour - solid tissue	NA	NA	1	22.4333	-0.808808	CCPOC-high
	ICGC_AU	SA505743	66	moderately differentiated	3	Primary tumour - solid tissue	NA	NA	1	10.6667	-0.855661	CCPOC-high
	ICGC_AU	SA505703	45	poorly differentiated	4	Primary tumour - solid tissue	NA	NA	1	9.53333	-1.07801	CCPOC-low
	ICGC_AU	SA505716	52	poorly differentiated	3	Primary tumour - solid tissue	NA	NA	1	6.5	-0.599728	CCPOC-high
	ICGC_AU	SA505692	69	NA	3	Recurrent tumour - other	NA	NA	0	94.2	-0.571544	CCPOC-high
	ICGC_AU	SA505680	58	moderately differentiated	3	Primary tumour - solid tissue	NA	NA	1	35.1667	-1.63526	CCPOC-low
	ICGC_AU	SA505667	73	poorly differentiated	3	Primary tumour - solid tissue	NA	NA	1	62.9667	-1.28611	CCPOC-low
	ICGC_AU	SA505641	55	NA	3	Recurrent tumour - other	NA	NA	1	38.2333	-0.932441	CCPOC-low
	ICGC_AU	SA505650	55	NA	3	Recurrent tumour - other	NA	NA	1	38.2333	-0.509479	CCPOC-high
	ICGC_AU	SA505637	57	poorly differentiated	3	Primary tumour - solid tissue	NA	NA	1	50.9	-2.70144	CCPOC-low
	ICGC_AU	SA505625	46	moderately differentiated	3	Primary tumour - solid tissue	NA	NA	0	122.233	-1.71532	CCPOC-low
	ICGC_AU	SA505614	56	poorly differentiated	3	Primary tumour - solid tissue	NA	NA	0	204.633	-1.55946	CCPOC-low
	ICGC_AU	SA505602	52	poorly differentiated	4	Primary tumour - solid tissue	NA	NA	0	62.4333	-1.50988	CCPOC-low
	ICGC_AU	SA505588	62	poorly differentiated	3	Primary tumour - solid tissue	NA	NA	0	98.6667	-1.0807	CCPOC-low
	ICGC_AU	SA505575	54	poorly differentiated	4	Primary tumour - solid tissue	NA	NA	1	62.7667	-1.56268	CCPOC-low
	ICGC_AU	SA505550	71	NA	3	Recurrent tumour - other	NA	NA	0	31.6667	-1.08769	CCPOC-low
	ICGC_AU	SA505561	50	poorly differentiated	3	Primary tumour - solid tissue	NA	NA	1	70.0333	-0.668892	CCPOC-high
	ICGC_AU	SA505524	62	NA	3	Recurrent tumour - other	NA	NA	0	53.9333	-0.96235	CCPOC-low
	ICGC_AU	SA505531	62	NA	3	Recurrent tumour - other	NA	NA	0	53.9333	-0.930645	CCPOC-low
	ICGC_AU	SA505509	62	poorly differentiated	4	Primary tumour - solid tissue	NA	NA	0	27.9667	-1.31963	CCPOC-low
	ICGC_AU	SA505483	57	NA	3	Recurrent tumour - other	NA	NA	1	47.3667	-1.50988	CCPOC-low
	ICGC_AU	SA505467	68	NA	4	Primary tumour - other	NA	NA	0	30.5333	-1.56126	CCPOC-low
	ICGC_AU	SA505452	68	NA	4	Recurrent tumour - other	NA	NA	0	30.5333	-1.6255	CCPOC-low
	ICGC_AU	SA505436	52	NA	3	Recurrent tumour - other	NA	NA	1	34.9667	-0.509006	CCPOC-high
	ICGC_AU	SA505429	52	NA	3	Recurrent tumour - other	NA	NA	1	34.9667	-0.358421	CCPOC-high
	ICGC_AU	SA505421	46	NA	3	Recurrent tumour - other	NA	NA	1	63.9333	-1.02158	CCPOC-low
	ICGC_AU	SA505408	67	poorly differentiated	3	Primary tumour - solid tissue	NA	NA	0	92.5333	-1.53753	CCPOC-low
	ICGC_AU	SA505394	49	moderately differentiated	3	Primary tumour - solid tissue	NA	NA	1	81.7	-1.1533	CCPOC-low
	ICGC_AU	SA505381	67	moderately differentiated	4	Primary tumour - solid tissue	NA	NA	0	126.233	-1.42446	CCPOC-low
	ICGC_AU	SA505369	66	poorly differentiated	3	Primary tumour - solid tissue	NA	NA	1	109.8	-2.71542	CCPOC-low
	ICGC_AU	SA505355	45	moderately differentiated	3	Primary tumour - solid tissue	NA	NA	1	21.8	-1.57037	CCPOC-low
	ICGC_AU	SA505341	59	poorly differentiated	3	Primary tumour - solid tissue	NA	NA	1	82.1333	-1.32963	CCPOC-low
	ICGC_AU	SA505326	55	poorly differentiated	4	Primary tumour - solid tissue	NA	NA	0	74.2333	-1.01272	CCPOC-low
	ICGC_AU	SA505315	58	moderately differentiated	3	Primary tumour - solid tissue	NA	NA	0	106.433	-0.583293	CCPOC-high
	ICGC_AU	SA505302	56	poorly differentiated	3	Primary tumour - solid tissue	NA	NA	0	73.9333	-0.81382	CCPOC-high
	ICGC_AU	SA505287	59	poorly differentiated	4	Primary tumour - solid tissue	NA	NA	0	88.1333	-1.44637	CCPOC-low
	ICGC_AU	SA505276	47	NA	3	Recurrent tumour - other	NA	NA	1	78.0333	-0.914718	CCPOC-low
	ICGC_AU	SA505264	65	NA	3	Recurrent tumour - other	NA	NA	1	46	-2.5202	CCPOC-low
	ICGC_AU	SA505250	54	NA	3	Recurrent tumour - other	NA	NA	1	65.7333	-1.15359	CCPOC-low
	ICGC_AU	SA505951	64	poorly differentiated	3	Primary tumour - solid tissue	NA	NA	1	19.9	-0.864216	CCPOC-low
	ICGC_AU	SA505946	56	poorly differentiated	3	Primary tumour - solid tissue	NA	NA	1	16.3	-1.50629	CCPOC-low
	ICGC_AU	SA505923	77	moderately differentiated	3	Primary tumour - solid tissue	NA	NA	1	17.0333	-0.456273	CCPOC-high
	ICGC_AU	SA505938	55	poorly differentiated	3	Primary tumour - solid tissue	NA	NA	1	23	-1.03678	CCPOC-low
	ICGC_AU	SA505907	70	poorly differentiated	3	Primary tumour - solid tissue	NA	NA	1	23.9667	-0.993014	CCPOC-low
	ICGC_AU	SA505934	52	NA	3	Primary tumour - other	NA	NA	1	24.4667	-1.35809	CCPOC-low
	ICGC_AU	SA505924	52	moderately differentiated	3	Primary tumour - solid tissue	NA	NA	1	24.4667	-1.50418	CCPOC-low
	ICGC_AU	SA505911	73	NA	3	Primary tumour - other	NA	NA	0	26.8	-1.82325	CCPOC-low
	ICGC_AU	SA505901	73	poorly differentiated	3	Primary tumour - solid tissue	NA	NA	0	26.8	-0.872877	CCPOC-low
	ICGC_AU	SA505890	74	poorly differentiated	3	Primary tumour - solid tissue	NA	NA	1	6.83333	-1.32491	CCPOC-low
	ICGC_AU	SA505697	58	NA	3	Primary tumour - other	NA	NA	1	47.6667	-1.5101	CCPOC-low
	ICGC_AU	SA505715	58	NA	3	Recurrent tumour - other	NA	NA	1	47.6667	-1.46663	CCPOC-low
	ICGC_AU	SA505705	58	poorly differentiated	3	Primary tumour - solid tissue	NA	NA	1	47.6667	-1.82945	CCPOC-low
	ICGC_AU	SA505737	59	NA	3	Recurrent tumour - solid tissue	NA	NA	0	28.1	-0.965466	CCPOC-low
	ICGC_AU	SA505734	59	poorly differentiated	3	Primary tumour - solid tissue	NA	NA	0	28.1	-0.950766	CCPOC-low
	ICGC_AU	SA505668	39	NA	3	Recurrent tumour - other	NA	NA	1	44.2	-0.67817	CCPOC-high
	ICGC_AU	SA505658	39	poorly differentiated	3	Primary tumour - solid tissue	NA	NA	1	44.2	-1.37939	CCPOC-low
	ICGC_AU	SA505689	69	NA	3	Recurrent tumour - other	NA	NA	1	46.9667	-0.660497	CCPOC-high
	ICGC_AU	SA505681	69	poorly differentiated	3	Primary tumour - solid tissue	NA	NA	1	46.9667	-0.864087	CCPOC-low
	ICGC_AU	SA505767	51	NA	3	Recurrent tumour - other	NA	NA	1	47.4333	-1.61433	CCPOC-low
	ICGC_AU	SA505757	51	poorly differentiated	3	Primary tumour - solid tissue	NA	NA	1	47.4333	-1.55426	CCPOC-low
	ICGC_AU	SA505626	57	NA	3	Recurrent tumour - other	NA	NA	1	95.9667	-1.08635	CCPOC-low
	ICGC_AU	SA505618	57	poorly differentiated	3	Primary tumour - solid tissue	NA	NA	1	95.9667	-1.40939	CCPOC-low
	ICGC_AU	SA505582	45	poorly differentiated	3	Primary tumour - solid tissue	NA	NA	1	26.8667	-1.08511	CCPOC-low
	ICGC_AU	SA505603	65	NA	3	Recurrent tumour - other	NA	NA	1	68.4667	-1.0564	CCPOC-low
	ICGC_AU	SA505593	65	poorly differentiated	3	Primary tumour - solid tissue	NA	NA	1	68.4667	-3.26552	CCPOC-low
	ICGC_AU	SA505553	58	poorly differentiated	4	Primary tumour - solid tissue	NA	NA	1	58.6333	-0.928705	CCPOC-low
	ICGC_AU	SA505568	61	poorly differentiated	3	Primary tumour - solid tissue	NA	NA	1	54.6333	-0.656252	CCPOC-high
	ICGC_AU	SA505645	54	NA	3	Recurrent tumour - other	NA	NA	1	57.5667	-1.08617	CCPOC-low
	ICGC_AU	SA505638	54	poorly differentiated	3	Primary tumour - solid tissue	NA	NA	1	57.5667	-1.75688	CCPOC-low
	ICGC_AU	SA505544	60	poorly differentiated	3	Primary tumour - solid tissue	NA	NA	1	14.1	-0.827783	CCPOC-high
	ICGC_AU	SA505521	73	poorly differentiated	3	Primary tumour - solid tissue	NA	NA	1	28.1	-1.06944	CCPOC-low
	ICGC_AU	SA505530	68	poorly differentiated	3	Primary tumour - solid tissue	NA	NA	1	30.3667	-2.27021	CCPOC-low
	ICGC_AU	SA505497	66	poorly differentiated	3	Primary tumour - solid tissue	NA	NA	1	29.5333	-1.49224	CCPOC-low
	ICGC_AU	SA505508	60	poorly differentiated	3	Primary tumour - solid tissue	NA	NA	1	22.5667	-1.53228	CCPOC-low
	ICGC_AU	SA505464	54	poorly differentiated	3	Primary tumour - solid tissue	NA	NA	1	39.5667	-0.770773	CCPOC-high
	ICGC_AU	SA505479	58	poorly differentiated	4	Primary tumour - solid tissue	NA	NA	1	9.56667	-0.857895	CCPOC-low
	ICGC_AU	SA505430	67	NA	3	Recurrent tumour - other	NA	NA	1	46.6	-0.320603	CCPOC-high
	ICGC_AU	SA505420	67	poorly differentiated	3	Primary tumour - solid tissue	NA	NA	1	46.6	-1.84239	CCPOC-low
	ICGC_AU	SA505451	46	NA	3	Recurrent tumour - other	NA	NA	1	21.4	-1.2253	CCPOC-low
	ICGC_AU	SA505442	46	poorly differentiated	3	Primary tumour - solid tissue	NA	NA	1	21.4	-1.33347	CCPOC-low
	ICGC_AU	SA505409	62	poorly differentiated	3	Primary tumour - solid tissue	NA	NA	1	20.5333	-1.04412	CCPOC-low
	ICGC_AU	SA505382	70	moderately differentiated	4	Primary tumour - solid tissue	NA	NA	1	22.1333	-1.2652	CCPOC-low
	ICGC_AU	SA505393	59	poorly differentiated	3	Primary tumour - solid tissue	NA	NA	1	19.8667	-0.796588	CCPOC-high
	ICGC_AU	SA505333	72	moderately differentiated	3	Primary tumour - solid tissue	NA	NA	1	20.4	-1.95234	CCPOC-low
	ICGC_AU	SA505342	56	poorly differentiated	3	Primary tumour - solid tissue	NA	NA	1	22.9667	-1.25262	CCPOC-low
	ICGC_AU	SA505354	58	poorly differentiated	3	Primary tumour - solid tissue	NA	NA	1	11.9667	-3.38306	CCPOC-low
	ICGC_AU	SA505368	77	poorly differentiated	3	Primary tumour - solid tissue	NA	NA	1	16.5333	-0.789266	CCPOC-high
	ICGC_AU	SA505318	60	poorly differentiated	3	Primary tumour - solid tissue	NA	NA	1	22.8	-0.427476	CCPOC-high
	ICGC_AU	SA505288	52	poorly differentiated	3	Primary tumour - solid tissue	NA	NA	1	32.4	-1.32663	CCPOC-low
	ICGC_AU	SA505299	52	poorly differentiated	3	Primary tumour - solid tissue	NA	NA	1	56.6333	-2.01861	CCPOC-low
	ICGC_AU	SA505308	52	NA	3	Recurrent tumour - other	NA	NA	1	56.6333	-1.66801	CCPOC-low
	ICGC_AU	SA505248	54	poorly differentiated	3	Primary tumour - solid tissue	NA	NA	1	15.9	-1.15971	CCPOC-low
	ICGC_AU	SA505262	51	moderately differentiated	3	Primary tumour - solid tissue	NA	NA	1	23.3667	-0.867695	CCPOC-low
	ICGC_AU	SA505272	54	poorly differentiated	3	Primary tumour - solid tissue	NA	NA	1	6.13333	-0.824524	CCPOC-high
	ICGC_AU	SA505894	66	poorly differentiated	3	Primary tumour - solid tissue	NA	NA	0	14.5667	-0.481929	CCPOC-high
	ICGC_AU	SA505868	61	poorly differentiated	4	Primary tumour - solid tissue	NA	NA	1	34.6333	-1.10759	CCPOC-low
	ICGC_AU	SA505880	64	poorly differentiated	3	Primary tumour - solid tissue	NA	NA	1	19.4333	-0.729536	CCPOC-high
	ICGC_AU	SA505813	49	poorly differentiated	3	Primary tumour - solid tissue	NA	NA	1	38.7333	-0.832677	CCPOC-high
	ICGC_AU	SA505826	74	poorly differentiated	3	Primary tumour - solid tissue	NA	NA	1	13.7667	-1.33177	CCPOC-low
	ICGC_AU	SA505785	62	poorly differentiated	4	Primary tumour - solid tissue	NA	NA	1	10.3667	0.00372959	CCPOC-high
	ICGC_AU	SA505799	55	moderately differentiated	3	Primary tumour - solid tissue	NA	NA	1	20.4667	-0.771756	CCPOC-high
	ICGC_AU	SA505841	65	moderately differentiated	3	Primary tumour - solid tissue	NA	NA	1	12.4667	-1.68487	CCPOC-low
	ICGC_AU	SA505855	48	poorly differentiated	3	Primary tumour - solid tissue	NA	NA	1	20.9333	-0.869271	CCPOC-low
	GSE138866	GSM4120591	38.9	poorly differentiated	4	metastatic ovarian cancer	Optimal	NA	0	0.7	-1.23778	CCPOC-low
	GSE138866	GSM4120592	37.8	poorly differentiated	4	metastatic ovarian cancer	Optimal	NA	1	81.8	-0.330335	CCPOC-high
	GSE138866	GSM4120593	66.7	poorly differentiated	3	metastatic ovarian cancer	Optimal	NA	1	32.2	-0.900786	CCPOC-low
	GSE138866	GSM4120594	57.2	poorly differentiated	3	metastatic ovarian cancer	Optimal	NA	0	214.8	-0.0507217	CCPOC-high
	GSE138866	GSM4120595	65.5	poorly differentiated	3	metastatic ovarian cancer	Optimal	NA	1	52.3	-1.24149	CCPOC-low
	GSE138866	GSM4120596	46.1	poorly differentiated	3	metastatic ovarian cancer	Optimal	NA	1	36.3	-0.632131	CCPOC-high
	GSE138866	GSM4120597	78.5	poorly differentiated	3	metastatic ovarian cancer	Optimal	NA	1	0	0.00145761	CCPOC-high
	GSE138866	GSM4120598	52.8	poorly differentiated	3	metastatic ovarian cancer	Optimal	NA	1	39	-0.873308	CCPOC-low
	GSE138866	GSM4120599	50.4	poorly differentiated	3	metastatic ovarian cancer	Optimal	NA	1	11.8	-1.18994	CCPOC-low
	GSE138866	GSM4120600	58	poorly differentiated	3	metastatic ovarian cancer	Optimal	NA	1	9.2	-0.431637	CCPOC-high
	GSE138866	GSM4120601	70.1	poorly differentiated	3	metastatic ovarian cancer	Optimal	NA	0	223.1	-1.21474	CCPOC-low
	GSE138866	GSM4120602	48.8	poorly differentiated	3	metastatic ovarian cancer	Optimal	NA	1	37.7	-1.00419	CCPOC-low
	GSE138866	GSM4120603	79.1	poorly differentiated	2	metastatic ovarian cancer	Optimal	NA	1	72.9	-1.28534	CCPOC-low
	GSE138866	GSM4120604	74.7	poorly differentiated	3	metastatic ovarian cancer	Optimal	NA	1	26.2	-0.750214	CCPOC-high
	GSE138866	GSM4120605	55.2	poorly differentiated	2	metastatic ovarian cancer	Optimal	NA	0	317.9	-1.26447	CCPOC-low
	GSE138866	GSM4120606	53.4	poorly differentiated	3	metastatic ovarian cancer	NA	NA	0	239.3	-1.47629	CCPOC-low
	GSE138866	GSM4120607	39.5	poorly differentiated	3	metastatic ovarian cancer	Optimal	NA	1	90.2	-1.63029	CCPOC-low
	GSE138866	GSM4120608	41	poorly differentiated	3	metastatic ovarian cancer	Optimal	NA	1	49.8	-1.44021	CCPOC-low
	GSE138866	GSM4120609	86.4	poorly differentiated	3	metastatic ovarian cancer	Suboptimal	NA	1	25.6	-1.80939	CCPOC-low
	GSE138866	GSM4120610	67.6	poorly differentiated	4	metastatic ovarian cancer	Optimal	NA	1	2.8	-1.56524	CCPOC-low
	GSE138866	GSM4120611	66.5	poorly differentiated	3	metastatic ovarian cancer	NA	NA	1	2.2	-1.60681	CCPOC-low
	GSE138866	GSM4120612	41	poorly differentiated	4	metastatic ovarian cancer	Optimal	NA	1	8.8	-0.778511	CCPOC-high
	GSE138866	GSM4120613	56	poorly differentiated	3	metastatic ovarian cancer	Optimal	NA	1	58.7	-1.17444	CCPOC-low
	GSE138866	GSM4120614	64.2	poorly differentiated	3	metastatic ovarian cancer	NA	NA	1	36.2	-0.66031	CCPOC-high
	GSE138866	GSM4120615	63.1	poorly differentiated	3	metastatic ovarian cancer	Optimal	NA	1	9.6	-1.07444	CCPOC-low
	GSE138866	GSM4120616	68.1	poorly differentiated	3	metastatic ovarian cancer	Optimal	NA	1	16.7	-1.20605	CCPOC-low
	GSE138866	GSM4120617	70	poorly differentiated	3	metastatic ovarian cancer	Suboptimal	NA	1	9.7	-0.985461	CCPOC-low
	GSE138866	GSM4120618	65.4	poorly differentiated	3	metastatic ovarian cancer	Optimal	NA	1	73.5	-0.725238	CCPOC-high
	GSE138866	GSM4120619	69.3	poorly differentiated	3	metastatic ovarian cancer	NA	NA	1	16.6	-1.81957	CCPOC-low
	GSE138866	GSM4120620	64.3	poorly differentiated	3	metastatic ovarian cancer	Suboptimal	NA	1	32.9	-0.99618	CCPOC-low
	GSE138866	GSM4120621	73.5	poorly differentiated	3	metastatic ovarian cancer	NA	NA	1	39.6	-0.820718	CCPOC-low
	GSE138866	GSM4120622	44.1	poorly differentiated	3	metastatic ovarian cancer	Optimal	NA	1	40.3	-0.84823	CCPOC-low
	GSE138866	GSM4120623	63.9	poorly differentiated	3	metastatic ovarian cancer	Optimal	NA	1	28.5	-0.787726	CCPOC-low
	GSE138866	GSM4120624	63.3	poorly differentiated	3	metastatic ovarian cancer	NA	NA	1	38.3	-0.940301	CCPOC-low
	GSE138866	GSM4120625	68.7	poorly differentiated	3	metastatic ovarian cancer	Optimal	NA	1	54.7	-0.896434	CCPOC-low
	GSE138866	GSM4120626	77.2	poorly differentiated	4	metastatic ovarian cancer	Suboptimal	NA	1	5.4	-1.23128	CCPOC-low
	GSE138866	GSM4120627	59.2	poorly differentiated	3	metastatic ovarian cancer	Optimal	NA	1	32.1	-0.928799	CCPOC-low
	GSE138866	GSM4120628	77.3	poorly differentiated	3	metastatic ovarian cancer	Optimal	NA	1	14.7	-0.733454	CCPOC-high
	GSE138866	GSM4120629	80.9	poorly differentiated	4	metastatic ovarian cancer	Suboptimal	NA	1	34.6	-1.1115	CCPOC-low
	GSE138866	GSM4120630	55.8	poorly differentiated	3	metastatic ovarian cancer	Optimal	NA	1	122.9	-0.866066	CCPOC-low
	GSE138866	GSM4120631	52.3	poorly differentiated	3	metastatic ovarian cancer	Optimal	NA	1	52.2	-1.37456	CCPOC-low
	GSE138866	GSM4120632	81.4	poorly differentiated	3	metastatic ovarian cancer	Optimal	NA	1	56.5	-1.38482	CCPOC-low
	GSE138866	GSM4120633	77.4	poorly differentiated	3	metastatic ovarian cancer	Optimal	NA	1	27.2	-0.522733	CCPOC-high
	GSE138866	GSM4120634	74.6	poorly differentiated	3	metastatic ovarian cancer	Optimal	NA	1	43.1	-0.946628	CCPOC-low
	GSE138866	GSM4120635	44.5	poorly differentiated	4	metastatic ovarian cancer	Optimal	NA	1	49.8	-1.32442	CCPOC-low
	GSE138866	GSM4120636	52.1	poorly differentiated	4	metastatic ovarian cancer	Optimal	NA	1	11.3	-0.893288	CCPOC-low
	GSE138866	GSM4120637	72.9	poorly differentiated	3	metastatic ovarian cancer	Optimal	NA	1	72.3	-1.52896	CCPOC-low
	GSE138866	GSM4120638	76.9	poorly differentiated	3	metastatic ovarian cancer	Optimal	NA	1	62.4	-1.10289	CCPOC-low
	GSE138866	GSM4120639	58.1	poorly differentiated	4	metastatic ovarian cancer	Suboptimal	NA	1	24.9	-1.00583	CCPOC-low
	GSE138866	GSM4120640	58.8	poorly differentiated	3	metastatic ovarian cancer	Suboptimal	NA	1	65.9	-0.951505	CCPOC-low
	GSE138866	GSM4120641	57.2	poorly differentiated	3	metastatic ovarian cancer	Optimal	NA	1	29.4	-1.30234	CCPOC-low
	GSE138866	GSM4120642	65.4	poorly differentiated	3	metastatic ovarian cancer	Optimal	NA	0	190	-1.14527	CCPOC-low
	GSE138866	GSM4120643	46.2	poorly differentiated	3	metastatic ovarian cancer	Optimal	NA	0	171.8	-0.801384	CCPOC-low
	GSE138866	GSM4120644	56.7	poorly differentiated	3	metastatic ovarian cancer	Optimal	NA	0	184.5	-1.17554	CCPOC-low
	GSE138866	GSM4120645	48	poorly differentiated	4	metastatic ovarian cancer	Optimal	NA	1	31.1	-1.62417	CCPOC-low
	GSE138866	GSM4120646	67	poorly differentiated	3	metastatic ovarian cancer	NA	NA	1	23	-0.51181	CCPOC-high
	GSE138866	GSM4120647	72.1	poorly differentiated	4	metastatic ovarian cancer	Optimal	NA	1	2.7	-0.342947	CCPOC-high
	GSE138866	GSM4120648	67	poorly differentiated	3	metastatic ovarian cancer	Optimal	NA	1	49.6	-1.01024	CCPOC-low
	GSE138866	GSM4120649	60	poorly differentiated	4	metastatic ovarian cancer	Optimal	NA	1	18.8	-1.36547	CCPOC-low
	GSE138866	GSM4120650	63.6	poorly differentiated	3	metastatic ovarian cancer	Optimal	NA	1	28.5	-1.15814	CCPOC-low
	GSE138866	GSM4120651	67.5	poorly differentiated	3	metastatic ovarian cancer	Optimal	NA	1	29.7	-0.554007	CCPOC-high
	GSE138866	GSM4120652	55	poorly differentiated	4	metastatic ovarian cancer	Optimal	NA	1	32.2	-1.80544	CCPOC-low
	GSE138866	GSM4120653	61.3	poorly differentiated	3	metastatic ovarian cancer	Optimal	NA	1	36.8	-1.27007	CCPOC-low
	GSE138866	GSM4120654	56.1	poorly differentiated	4	metastatic ovarian cancer	Optimal	NA	1	48.4	-1.85106	CCPOC-low
	GSE138866	GSM4120655	81.4	poorly differentiated	3	metastatic ovarian cancer	Optimal	NA	1	23.4	-1.36103	CCPOC-low
	GSE138866	GSM4120656	62.8	poorly differentiated	3	metastatic ovarian cancer	Suboptimal	NA	1	29.9	-0.530324	CCPOC-high
	GSE138866	GSM4120657	49.9	poorly differentiated	3	metastatic ovarian cancer	Suboptimal	NA	0	129.4	-1.47043	CCPOC-low
	GSE138866	GSM4120658	42.8	poorly differentiated	3	metastatic ovarian cancer	Optimal	NA	1	26.2	-1.13926	CCPOC-low
	GSE138866	GSM4120659	44.5	poorly differentiated	4	metastatic ovarian cancer	Suboptimal	NA	1	47.5	-0.955124	CCPOC-low
	GSE138866	GSM4120660	74.8	poorly differentiated	3	metastatic ovarian cancer	Optimal	NA	1	19.6	-1.03628	CCPOC-low
	GSE138866	GSM4120661	88.2	poorly differentiated	3	metastatic ovarian cancer	Optimal	NA	1	27.8	-0.578499	CCPOC-high
	GSE138866	GSM4120662	68.6	poorly differentiated	3	metastatic ovarian cancer	Suboptimal	NA	1	11.7	-1.00062	CCPOC-low
	GSE138866	GSM4120663	84.4	poorly differentiated	3	metastatic ovarian cancer	Optimal	NA	1	13.9	-0.575775	CCPOC-high
	GSE138866	GSM4120664	64.3	poorly differentiated	3	metastatic ovarian cancer	Optimal	NA	1	78.5	-0.730417	CCPOC-high
	GSE138866	GSM4120665	53.3	poorly differentiated	3	metastatic ovarian cancer	Suboptimal	NA	1	13.1	-0.997574	CCPOC-low
	GSE138866	GSM4120666	47.5	poorly differentiated	3	metastatic ovarian cancer	Optimal	NA	1	32.1	-1.65732	CCPOC-low
	GSE138866	GSM4120667	63.2	poorly differentiated	3	metastatic ovarian cancer	Optimal	NA	1	54.7	-1.43303	CCPOC-low
	GSE138866	GSM4120668	46	poorly differentiated	3	metastatic ovarian cancer	Optimal	NA	1	62.5	-1.98558	CCPOC-low
	GSE138866	GSM4120669	63.9	poorly differentiated	3	metastatic ovarian cancer	Optimal	NA	1	34	-0.71619	CCPOC-high
	GSE138866	GSM4120670	58	poorly differentiated	3	metastatic ovarian cancer	Optimal	NA	1	60	-1.28237	CCPOC-low
	GSE138866	GSM4120671	71.4	poorly differentiated	3	metastatic ovarian cancer	Optimal	NA	1	11.6	-0.86116	CCPOC-low
	GSE138866	GSM4120672	49.3	poorly differentiated	3	metastatic ovarian cancer	Optimal	NA	1	51.5	-0.984556	CCPOC-low
	GSE138866	GSM4120673	51.5	poorly differentiated	4	metastatic ovarian cancer	Optimal	NA	0	106.2	-0.894947	CCPOC-low
	GSE138866	GSM4120674	71.2	poorly differentiated	3	metastatic ovarian cancer	Optimal	NA	1	30.2	-2.34818	CCPOC-low
	GSE138866	GSM4120675	45.6	poorly differentiated	3	metastatic ovarian cancer	Optimal	NA	1	97.1	-1.48165	CCPOC-low
	GSE138866	GSM4120676	50	poorly differentiated	4	metastatic ovarian cancer	Optimal	NA	1	101.7	-2.11329	CCPOC-low
	GSE138866	GSM4120677	65.8	poorly differentiated	3	metastatic ovarian cancer	Optimal	NA	0	83.2	-1.64176	CCPOC-low
	GSE138866	GSM4120678	52.7	poorly differentiated	3	metastatic ovarian cancer	Optimal	NA	1	43.6	-0.410363	CCPOC-high
	GSE138866	GSM4120679	59.8	poorly differentiated	3	metastatic ovarian cancer	Optimal	NA	0	97.2	-0.480028	CCPOC-high
	GSE138866	GSM4120680	82.3	poorly differentiated	3	metastatic ovarian cancer	Suboptimal	NA	1	19.4	-0.21187	CCPOC-high
	GSE138866	GSM4120681	62.6	poorly differentiated	3	metastatic ovarian cancer	Optimal	NA	0	78.9	-1.36077	CCPOC-low
	GSE138866	GSM4120682	71.1	poorly differentiated	3	metastatic ovarian cancer	Optimal	NA	0	4.6	-1.51526	CCPOC-low
	GSE138866	GSM4120683	71	poorly differentiated	3	metastatic ovarian cancer	Optimal	NA	1	58.9	-0.918907	CCPOC-low
	GSE138866	GSM4120684	49.2	poorly differentiated	4	metastatic ovarian cancer	Optimal	NA	1	21.5	-0.783444	CCPOC-high
	GSE138866	GSM4120685	71.9	poorly differentiated	3	metastatic ovarian cancer	Optimal	NA	0	70.2	-0.400211	CCPOC-high
	GSE138866	GSM4120686	78.7	poorly differentiated	3	metastatic ovarian cancer	Optimal	NA	1	13.1	-1.10484	CCPOC-low
	GSE138866	GSM4120687	62.1	poorly differentiated	3	metastatic ovarian cancer	Optimal	NA	0	79.2	-1.34823	CCPOC-low
	GSE138866	GSM4120688	75	poorly differentiated	3	metastatic ovarian cancer	Optimal	NA	1	18.9	-0.922342	CCPOC-low
	GSE138866	GSM4120689	66.2	poorly differentiated	3	metastatic ovarian cancer	Optimal	NA	0	12.4	-0.72684	CCPOC-high
	GSE138866	GSM4120690	66.2	poorly differentiated	3	metastatic ovarian cancer	Optimal	NA	0	14.5	-0.542807	CCPOC-high
	GSE138866	GSM4120691	48.1	poorly differentiated	3	metastatic ovarian cancer	Optimal	NA	0	54.2	-1.19575	CCPOC-low
	GSE138866	GSM4120692	74.8	poorly differentiated	3	metastatic ovarian cancer	Optimal	NA	0	43.2	-1.0297	CCPOC-low
	GSE138866	GSM4120693	67.6	poorly differentiated	3	metastatic ovarian cancer	Optimal	NA	0	63.7	-0.846875	CCPOC-low
	GSE138866	GSM4120694	65.5	poorly differentiated	3	metastatic ovarian cancer	Optimal	NA	0	34.4	-0.67432	CCPOC-high
	GSE138866	GSM4120695	44	poorly differentiated	3	metastatic ovarian cancer	Optimal	NA	0	46.5	-1.57098	CCPOC-low
	GSE138866	GSM4120696	56	poorly differentiated	3	metastatic ovarian cancer	Optimal	NA	1	38.6	-1.30399	CCPOC-low
	GSE138866	GSM4120697	74.8	poorly differentiated	3	metastatic ovarian cancer	Optimal	NA	1	15.9	-1.1159	CCPOC-low
	GSE138866	GSM4120698	83.9	poorly differentiated	3	metastatic ovarian cancer	Optimal	NA	0	17.6	-1.04717	CCPOC-low
	GSE138866	GSM4120699	48.9	poorly differentiated	3	metastatic ovarian cancer	Optimal	NA	0	60.7	-1.10661	CCPOC-low
	GSE138866	GSM4120700	65	poorly differentiated	3	metastatic ovarian cancer	Optimal	NA	1	24.2	-1.27619	CCPOC-low
	GSE138866	GSM4120701	68.3	poorly differentiated	3	metastatic ovarian cancer	Optimal	NA	1	17.4	-0.864482	CCPOC-low
	GSE138866	GSM4120702	46.2	poorly differentiated	3	metastatic ovarian cancer	Optimal	NA	1	33.6	-0.479427	CCPOC-high
	GSE138866	GSM4120703	65.9	poorly differentiated	3	metastatic ovarian cancer	Optimal	NA	1	34.2	-1.28066	CCPOC-low
	GSE138866	GSM4120704	56.9	poorly differentiated	4	metastatic ovarian cancer	Optimal	NA	1	14.5	-0.234484	CCPOC-high
	GSE138866	GSM4120705	48.3	poorly differentiated	3	metastatic ovarian cancer	Optimal	NA	1	15.9	-1.6935	CCPOC-low
	GSE138866	GSM4120706	71.4	poorly differentiated	3	metastatic ovarian cancer	Optimal	NA	0	0.4	-0.90731	CCPOC-low
	GSE138866	GSM4120707	61.1	poorly differentiated	3	metastatic ovarian cancer	Optimal	NA	1	14.5	-1.35755	CCPOC-low
	GSE138866	GSM4120708	77.5	poorly differentiated	3	metastatic ovarian cancer	Optimal	NA	1	12.8	-0.503362	CCPOC-high
	GSE138866	GSM4120709	56.5	poorly differentiated	3	metastatic ovarian cancer	NA	NA	1	4.3	-1.13568	CCPOC-low
	GSE138866	GSM4120710	42.7	poorly differentiated	3	metastatic ovarian cancer	Optimal	NA	0	234.6	-1.88205	CCPOC-low
	GSE138866	GSM4120711	42.4	poorly differentiated	3	metastatic ovarian cancer	Optimal	NA	1	12.3	-1.15967	CCPOC-low
	GSE138866	GSM4120712	51.3	poorly differentiated	3	metastatic ovarian cancer	Suboptimal	NA	0	81.8	-1.26204	CCPOC-low
	GSE138866	GSM4120713	79.3	poorly differentiated	3	metastatic ovarian cancer	Optimal	NA	1	33.8	-1.70425	CCPOC-low
	GSE138866	GSM4120714	49.8	poorly differentiated	3	metastatic ovarian cancer	Optimal	NA	0	82.7	-1.2109	CCPOC-low
	GSE138866	GSM4120715	72.4	poorly differentiated	4	metastatic ovarian cancer	Suboptimal	NA	1	0.3	-0.23869	CCPOC-high
	GSE138866	GSM4120716	73.2	poorly differentiated	3	metastatic ovarian cancer	Optimal	NA	1	24.9	-0.628921	CCPOC-high
	GSE138866	GSM4120717	60	poorly differentiated	4	metastatic ovarian cancer	Optimal	NA	1	16.4	-0.835849	CCPOC-low
	GSE138866	GSM4120718	72.4	poorly differentiated	4	metastatic ovarian cancer	Optimal	NA	1	51.1	-1.13222	CCPOC-low
	GSE138866	GSM4120719	59.4	poorly differentiated	3	metastatic ovarian cancer	Optimal	NA	0	23.9	-1.33626	CCPOC-low
	GSE138866	GSM4120720	56.3	poorly differentiated	3	metastatic ovarian cancer	Optimal	NA	0	17.9	-0.344211	CCPOC-high
	GSE32062	GSM794865	NA	poorly differentiated	3	ser	optimal	NA	0	79	-2.15298	CCPOC-low
	GSE32062	GSM794866	NA	moderately differentiated	3	ser	optimal	NA	0	76	-1.99007	CCPOC-low
	GSE32062	GSM794867	NA	poorly differentiated	3	ser	suboptimal	NA	1	69	-1.94345	CCPOC-low
	GSE32062	GSM794868	NA	moderately differentiated	3	ser	suboptimal	NA	1	51	-1.33391	CCPOC-high
	GSE32062	GSM794869	NA	poorly differentiated	3	ser	optimal	NA	0	38	-1.99397	CCPOC-low
	GSE32062	GSM794870	NA	poorly differentiated	3	ser	optimal	NA	0	40	-1.52845	CCPOC-low
	GSE32062	GSM794871	NA	poorly differentiated	3	ser	optimal	NA	1	24	-2.24754	CCPOC-low
	GSE32062	GSM794872	NA	moderately differentiated	4	ser	suboptimal	NA	1	52	-1.51749	CCPOC-low
	GSE32062	GSM794873	NA	moderately differentiated	3	ser	suboptimal	NA	1	25	-1.52877	CCPOC-low
	GSE32062	GSM794874	NA	moderately differentiated	3	ser	suboptimal	NA	1	22	-0.300563	CCPOC-high
	GSE32062	GSM794875	NA	moderately differentiated	4	ser	suboptimal	NA	1	31	-0.731998	CCPOC-high
	GSE32062	GSM794876	NA	moderately differentiated	3	ser	optimal	NA	1	13	-0.702428	CCPOC-high
	GSE32062	GSM794877	NA	moderately differentiated	3	ser	suboptimal	NA	0	99	-1.30595	CCPOC-high
	GSE32062	GSM794878	NA	poorly differentiated	3	ser	optimal	NA	0	93	-1.71057	CCPOC-low
	GSE32062	GSM794879	NA	moderately differentiated	3	ser	optimal	NA	1	62	-1.48361	CCPOC-low
	GSE32062	GSM794880	NA	poorly differentiated	3	ser	optimal	NA	0	65	-1.39908	CCPOC-high
	GSE32062	GSM794881	NA	poorly differentiated	4	ser	suboptimal	NA	1	28	-1.04934	CCPOC-high
	GSE32062	GSM794882	NA	poorly differentiated	3	ser	suboptimal	NA	0	39	-1.39229	CCPOC-high
	GSE32062	GSM794883	NA	moderately differentiated	4	ser	suboptimal	NA	0	52	-1.66342	CCPOC-low
	GSE32062	GSM794884	NA	poorly differentiated	3	ser	suboptimal	NA	0	49	-1.1698	CCPOC-high
	GSE32062	GSM794885	NA	poorly differentiated	3	ser	suboptimal	NA	0	44	-2.62082	CCPOC-low
	GSE32062	GSM794886	NA	poorly differentiated	3	ser	optimal	NA	0	35	-1.14571	CCPOC-high
	GSE32062	GSM794887	NA	poorly differentiated	3	ser	optimal	NA	0	71	-1.21868	CCPOC-high
	GSE32062	GSM794888	NA	moderately differentiated	3	ser	suboptimal	NA	0	35	-2.40293	CCPOC-low
	GSE32062	GSM794889	NA	poorly differentiated	3	ser	optimal	NA	0	28	-1.80456	CCPOC-low
	GSE32062	GSM794890	NA	poorly differentiated	3	ser	optimal	NA	0	42	-1.70411	CCPOC-low
	GSE32062	GSM794891	NA	moderately differentiated	3	ser	optimal	NA	0	71	-1.82232	CCPOC-low
	GSE32062	GSM794892	NA	moderately differentiated	3	ser	suboptimal	NA	0	34	-1.67563	CCPOC-low
	GSE32062	GSM794893	NA	moderately differentiated	3	ser	optimal	NA	0	70	-1.704	CCPOC-low
	GSE32062	GSM794894	NA	poorly differentiated	3	ser	suboptimal	NA	1	15	-1.52293	CCPOC-low
	GSE32062	GSM794895	NA	moderately differentiated	3	ser	suboptimal	NA	1	26	-1.6905	CCPOC-low
	GSE32062	GSM794896	NA	poorly differentiated	4	ser	optimal	NA	1	41	-1.00429	CCPOC-high
	GSE32062	GSM794897	NA	poorly differentiated	4	ser	optimal	NA	1	47	-1.44847	CCPOC-low
	GSE32062	GSM794898	NA	moderately differentiated	3	ser	optimal	NA	0	74	-1.9856	CCPOC-low
	GSE32062	GSM794899	NA	moderately differentiated	3	ser	suboptimal	NA	0	72	-1.29638	CCPOC-high
	GSE32062	GSM794900	NA	poorly differentiated	3	ser	optimal	NA	0	65	-2.05479	CCPOC-low
	GSE32062	GSM794901	NA	poorly differentiated	3	ser	optimal	NA	0	33	-1.53704	CCPOC-low
	GSE32062	GSM794902	NA	poorly differentiated	3	ser	optimal	NA	0	29	-2.25468	CCPOC-low
	GSE32062	GSM794903	NA	moderately differentiated	3	ser	suboptimal	NA	1	49	-1.12544	CCPOC-high
	GSE32062	GSM794904	NA	moderately differentiated	3	ser	optimal	NA	0	102	-2.41784	CCPOC-low
	GSE32062	GSM794905	NA	moderately differentiated	3	ser	suboptimal	NA	0	15	-1.98895	CCPOC-low
	GSE32062	GSM794906	NA	moderately differentiated	3	ser	suboptimal	NA	1	8	-1.32555	CCPOC-high
	GSE32062	GSM794907	NA	poorly differentiated	3	ser	optimal	NA	0	33	-1.83699	CCPOC-low
	GSE32062	GSM794908	NA	moderately differentiated	3	ser	optimal	NA	1	80	-2.67696	CCPOC-low
	GSE32062	GSM794909	NA	moderately differentiated	3	ser	suboptimal	NA	1	36	-1.2762	CCPOC-high
	GSE32062	GSM794910	NA	moderately differentiated	3	ser	optimal	NA	0	102	-1.8481	CCPOC-low
	GSE32062	GSM794911	NA	poorly differentiated	3	ser	suboptimal	NA	1	17	-1.55826	CCPOC-low
	GSE32062	GSM794912	NA	poorly differentiated	3	ser	suboptimal	NA	1	51	-2.07078	CCPOC-low
	GSE32062	GSM794913	NA	moderately differentiated	3	ser	suboptimal	NA	0	38	-1.49908	CCPOC-low
	GSE32062	GSM794914	NA	poorly differentiated	3	ser	optimal	NA	0	38	-1.35596	CCPOC-high
	GSE32062	GSM794915	NA	moderately differentiated	3	ser	optimal	NA	0	37	-1.13689	CCPOC-high
	GSE32062	GSM794916	NA	moderately differentiated	3	ser	suboptimal	NA	0	37	-1.7627	CCPOC-low
	GSE32062	GSM794917	NA	poorly differentiated	3	ser	suboptimal	NA	1	11	-1.72055	CCPOC-low
	GSE32062	GSM794918	NA	moderately differentiated	3	ser	optimal	NA	1	21	-0.82084	CCPOC-high
	GSE32062	GSM794919	NA	moderately differentiated	4	ser	suboptimal	NA	0	21	-1.47328	CCPOC-low
	GSE32062	GSM794920	NA	moderately differentiated	3	ser	suboptimal	NA	0	21	-1.84583	CCPOC-low
	GSE32062	GSM794921	NA	moderately differentiated	3	ser	optimal	NA	0	18	-1.89408	CCPOC-low
	GSE32062	GSM794922	NA	moderately differentiated	3	ser	optimal	NA	0	14	-1.83408	CCPOC-low
	GSE32062	GSM794923	NA	moderately differentiated	3	ser	suboptimal	NA	0	15	-1.57818	CCPOC-low
	GSE32062	GSM794924	NA	moderately differentiated	3	ser	optimal	NA	0	72	-0.782803	CCPOC-high
	GSE32062	GSM794925	NA	moderately differentiated	3	ser	suboptimal	NA	0	46	-1.78191	CCPOC-low
	GSE32062	GSM794926	NA	poorly differentiated	3	ser	suboptimal	NA	0	46	-2.09298	CCPOC-low
	GSE32062	GSM794927	NA	moderately differentiated	3	ser	optimal	NA	0	6	-1.95186	CCPOC-low
	GSE32062	GSM794928	NA	poorly differentiated	3	ser	suboptimal	NA	1	13	-1.36524	CCPOC-high
	GSE32062	GSM794929	NA	moderately differentiated	3	ser	suboptimal	NA	0	43	-1.74192	CCPOC-low
	GSE32062	GSM794930	NA	moderately differentiated	3	ser	optimal	NA	1	17	-2.51088	CCPOC-low
	GSE32062	GSM794931	NA	poorly differentiated	3	ser	optimal	NA	0	57	-1.81073	CCPOC-low
	GSE32062	GSM794932	NA	poorly differentiated	3	ser	suboptimal	NA	1	8	-1.31389	CCPOC-high
	GSE32062	GSM794933	NA	poorly differentiated	3	ser	suboptimal	NA	1	9	-2.78518	CCPOC-low
	GSE32062	GSM794934	NA	poorly differentiated	3	ser	suboptimal	NA	0	30	-1.97831	CCPOC-low
	GSE32062	GSM794935	NA	moderately differentiated	3	ser	optimal	NA	0	29	-2.66431	CCPOC-low
	GSE32062	GSM794936	NA	poorly differentiated	3	ser	optimal	NA	1	16	-1.24315	CCPOC-high
	GSE32062	GSM794937	NA	poorly differentiated	4	ser	suboptimal	NA	0	40	-2.44353	CCPOC-low
	GSE32062	GSM794938	NA	moderately differentiated	3	ser	suboptimal	NA	1	2	-0.911821	CCPOC-high
	GSE32062	GSM794939	NA	poorly differentiated	3	ser	optimal	NA	0	44	-2.26928	CCPOC-low
	GSE32062	GSM794940	NA	poorly differentiated	3	ser	optimal	NA	0	36	-1.31911	CCPOC-high
	GSE32062	GSM794941	NA	poorly differentiated	3	ser	suboptimal	NA	0	48	-1.93308	CCPOC-low
	GSE32062	GSM794942	NA	poorly differentiated	3	ser	optimal	NA	0	50	-1.41185	CCPOC-low
	GSE32062	GSM794943	NA	poorly differentiated	3	ser	suboptimal	NA	1	24	-1.63742	CCPOC-low
	GSE32062	GSM794944	NA	moderately differentiated	3	ser	suboptimal	NA	1	36	-1.41231	CCPOC-low
	GSE32062	GSM794945	NA	poorly differentiated	4	ser	optimal	NA	1	36	-1.185	CCPOC-high
	GSE32062	GSM794946	NA	moderately differentiated	3	ser	optimal	NA	1	41	-1.19159	CCPOC-high
	GSE32062	GSM794947	NA	moderately differentiated	4	ser	optimal	NA	0	58	-1.53255	CCPOC-low
	GSE32062	GSM794948	NA	poorly differentiated	3	ser	suboptimal	NA	1	50	-1.70344	CCPOC-low
	GSE32062	GSM794949	NA	moderately differentiated	3	ser	optimal	NA	0	52	-1.83526	CCPOC-low
	GSE32062	GSM794950	NA	moderately differentiated	4	ser	optimal	NA	1	28	-1.52638	CCPOC-low
	GSE32062	GSM794951	NA	moderately differentiated	3	ser	suboptimal	NA	0	62	-1.19518	CCPOC-high
	GSE32062	GSM794952	NA	moderately differentiated	3	ser	suboptimal	NA	1	25	-0.959343	CCPOC-high
	GSE32062	GSM794953	NA	moderately differentiated	3	ser	optimal	NA	0	72	-1.30056	CCPOC-high
	GSE32062	GSM794954	NA	poorly differentiated	3	ser	optimal	NA	1	37	-1.19103	CCPOC-high
	GSE32062	GSM794955	NA	moderately differentiated	4	ser	suboptimal	NA	1	18	-1.77711	CCPOC-low
	GSE32062	GSM794956	NA	poorly differentiated	3	ser	optimal	NA	1	49	-1.90074	CCPOC-low
	GSE32062	GSM794957	NA	poorly differentiated	4	ser	suboptimal	NA	1	32	-2.14335	CCPOC-low
	GSE32062	GSM794958	NA	moderately differentiated	3	ser	optimal	NA	1	64	-2.0527	CCPOC-low
	GSE32062	GSM794959	NA	poorly differentiated	3	ser	suboptimal	NA	1	41	-2.05728	CCPOC-low
	GSE32062	GSM794960	NA	moderately differentiated	3	ser	optimal	NA	0	104	-2.03091	CCPOC-low
	GSE32062	GSM794961	NA	poorly differentiated	3	ser	suboptimal	NA	1	60	-1.4343	CCPOC-low
	GSE32062	GSM794962	NA	poorly differentiated	3	ser	suboptimal	NA	1	34	-1.33214	CCPOC-high
	GSE32062	GSM794963	NA	poorly differentiated	3	ser	suboptimal	NA	1	17	-2.71876	CCPOC-low
	GSE32062	GSM794964	NA	moderately differentiated	3	ser	optimal	NA	0	71	-1.81325	CCPOC-low
	GSE32062	GSM794965	NA	moderately differentiated	3	ser	optimal	NA	0	28	-0.947957	CCPOC-high
	GSE32062	GSM794966	NA	moderately differentiated	4	ser	suboptimal	NA	1	2	-1.28298	CCPOC-high
	GSE32062	GSM794967	NA	moderately differentiated	3	ser	suboptimal	NA	0	20	-0.943275	CCPOC-high
	GSE32062	GSM794968	NA	moderately differentiated	3	ser	optimal	NA	0	57	-1.52997	CCPOC-low
	GSE32062	GSM794969	NA	poorly differentiated	3	ser	suboptimal	NA	0	57	-0.599128	CCPOC-high
	GSE32062	GSM794970	NA	moderately differentiated	3	ser	suboptimal	NA	1	22	-0.960401	CCPOC-high
	GSE32062	GSM794971	NA	moderately differentiated	4	ser	suboptimal	NA	1	2	-1.88008	CCPOC-low
	GSE32062	GSM794972	NA	poorly differentiated	3	ser	optimal	NA	0	87	-2.18919	CCPOC-low
	GSE32062	GSM794973	NA	poorly differentiated	4	ser	suboptimal	NA	1	21	-1.40495	CCPOC-high
	GSE32062	GSM794974	NA	poorly differentiated	3	ser	suboptimal	NA	1	17	-1.31672	CCPOC-high
	GSE32062	GSM794975	NA	moderately differentiated	3	ser	suboptimal	NA	0	82	-1.48482	CCPOC-low
	GSE32062	GSM794976	NA	moderately differentiated	4	ser	suboptimal	NA	1	40	-1.15651	CCPOC-high
	GSE32062	GSM794977	NA	moderately differentiated	3	ser	suboptimal	NA	1	11	-2.98026	CCPOC-low
	GSE32062	GSM794978	NA	moderately differentiated	3	ser	suboptimal	NA	0	67	-1.64957	CCPOC-low
	GSE32062	GSM794979	NA	moderately differentiated	3	ser	suboptimal	NA	1	45	-1.43858	CCPOC-low
	GSE32062	GSM794980	NA	poorly differentiated	3	ser	suboptimal	NA	0	62	-2.4472	CCPOC-low
	GSE32062	GSM794981	NA	poorly differentiated	4	ser	suboptimal	NA	0	57	-2.27079	CCPOC-low
	GSE32062	GSM794982	NA	moderately differentiated	3	ser	suboptimal	NA	1	16	-1.80594	CCPOC-low
	GSE32062	GSM794983	NA	poorly differentiated	3	ser	suboptimal	NA	0	56	-2.60094	CCPOC-low
	GSE32062	GSM794984	NA	poorly differentiated	4	ser	suboptimal	NA	0	56	-1.8717	CCPOC-low
	GSE32062	GSM794985	NA	poorly differentiated	3	ser	suboptimal	NA	0	62	-2.2541	CCPOC-low
	GSE32062	GSM794986	NA	moderately differentiated	3	ser	suboptimal	NA	0	49	-2.03756	CCPOC-low
	GSE32062	GSM794987	NA	poorly differentiated	3	ser	suboptimal	NA	0	45	-2.71938	CCPOC-low
	GSE32062	GSM794988	NA	moderately differentiated	3	ser	suboptimal	NA	1	35	-1.59955	CCPOC-low
	GSE32062	GSM794989	NA	poorly differentiated	3	ser	suboptimal	NA	1	15	-1.49401	CCPOC-low
	GSE32062	GSM794990	NA	poorly differentiated	3	ser	optimal	NA	1	51	-1.32699	CCPOC-high
	GSE32062	GSM794991	NA	poorly differentiated	3	ser	suboptimal	NA	1	24	-1.90907	CCPOC-low
	GSE32062	GSM794992	NA	poorly differentiated	3	ser	suboptimal	NA	1	22	-1.80995	CCPOC-low
	GSE32062	GSM794993	NA	moderately differentiated	3	ser	suboptimal	NA	1	39	-2.14827	CCPOC-low
	GSE32062	GSM794994	NA	moderately differentiated	3	ser	suboptimal	NA	1	39	-2.22058	CCPOC-low
	GSE32062	GSM794995	NA	moderately differentiated	3	ser	suboptimal	NA	1	38	-2.00357	CCPOC-low
	GSE32062	GSM794996	NA	poorly differentiated	3	ser	suboptimal	NA	1	42	-1.89015	CCPOC-low
	GSE32062	GSM794997	NA	moderately differentiated	3	ser	suboptimal	NA	0	52	-1.49467	CCPOC-low
	GSE32062	GSM794998	NA	poorly differentiated	3	ser	suboptimal	NA	0	32	-0.946152	CCPOC-high
	GSE32062	GSM794999	NA	poorly differentiated	4	ser	suboptimal	NA	1	13	-1.48086	CCPOC-low
	GSE32062	GSM795000	NA	moderately differentiated	3	ser	optimal	NA	0	52	-2.11032	CCPOC-low
	GSE32062	GSM795001	NA	poorly differentiated	4	ser	optimal	NA	1	113	-1.69932	CCPOC-low
	GSE32062	GSM795002	NA	poorly differentiated	4	ser	optimal	NA	0	37	-1.76862	CCPOC-low
	GSE32062	GSM795003	NA	moderately differentiated	3	ser	optimal	NA	1	45	-1.59753	CCPOC-low
	GSE32062	GSM795004	NA	poorly differentiated	3	ser	suboptimal	NA	0	48	-2.11394	CCPOC-low
	GSE32062	GSM795005	NA	poorly differentiated	3	ser	suboptimal	NA	1	26	-1.95612	CCPOC-low
	GSE32062	GSM795006	NA	poorly differentiated	3	ser	suboptimal	NA	1	25	-2.12459	CCPOC-low
	GSE32062	GSM795007	NA	moderately differentiated	3	ser	suboptimal	NA	0	128	-1.2558	CCPOC-high
	GSE32062	GSM795008	NA	poorly differentiated	3	ser	suboptimal	NA	1	28	-1.05975	CCPOC-high
	GSE32062	GSM795009	NA	poorly differentiated	3	ser	suboptimal	NA	1	36	-1.34464	CCPOC-high
	GSE32062	GSM795010	NA	poorly differentiated	4	ser	optimal	NA	1	120	-1.75403	CCPOC-low
	GSE32062	GSM795011	NA	poorly differentiated	3	ser	optimal	NA	1	54	-1.97476	CCPOC-low
	GSE32062	GSM795012	NA	poorly differentiated	3	ser	suboptimal	NA	1	12	-2.12096	CCPOC-low
	GSE32062	GSM795013	NA	poorly differentiated	4	ser	suboptimal	NA	0	36	-1.8318	CCPOC-low
	GSE32062	GSM795014	NA	moderately differentiated	3	ser	suboptimal	NA	1	26	-2.35631	CCPOC-low
	GSE32062	GSM795015	NA	poorly differentiated	3	ser	suboptimal	NA	0	123	-2.08086	CCPOC-low
	GSE32062	GSM795016	NA	moderately differentiated	4	ser	optimal	NA	1	58	-1.83621	CCPOC-low
	GSE32062	GSM795017	NA	moderately differentiated	3	ser	suboptimal	NA	1	48	-1.50545	CCPOC-low
	GSE32062	GSM795018	NA	poorly differentiated	3	ser	optimal	NA	0	121	-1.7902	CCPOC-low
	GSE32062	GSM795019	NA	poorly differentiated	4	ser	suboptimal	NA	1	105	-1.98795	CCPOC-low
	GSE32062	GSM795020	NA	poorly differentiated	3	ser	optimal	NA	0	113	-2.052	CCPOC-low
	GSE32062	GSM795021	NA	moderately differentiated	3	ser	optimal	NA	0	112	-2.06069	CCPOC-low
	GSE32062	GSM795022	NA	poorly differentiated	4	ser	suboptimal	NA	1	24	-2.22628	CCPOC-low
	GSE32062	GSM795023	NA	poorly differentiated	4	ser	suboptimal	NA	0	78	-2.98679	CCPOC-low
	GSE32062	GSM795024	NA	moderately differentiated	3	ser	optimal	NA	1	39	-1.0995	CCPOC-high
	GSE32062	GSM795025	NA	moderately differentiated	3	ser	optimal	NA	1	12	-2.20779	CCPOC-low
	GSE32062	GSM795026	NA	poorly differentiated	3	ser	optimal	NA	0	64	-1.56956	CCPOC-low
	GSE32062	GSM795027	NA	poorly differentiated	3	ser	optimal	NA	0	77	-1.05226	CCPOC-high
	GSE32062	GSM795028	NA	moderately differentiated	3	ser	suboptimal	NA	0	55	-1.2985	CCPOC-high
	GSE32062	GSM795029	NA	poorly differentiated	4	ser	optimal	NA	1	40	-1.71745	CCPOC-low
	GSE32062	GSM795030	NA	poorly differentiated	4	ser	suboptimal	NA	1	23	-1.58394	CCPOC-low
	GSE32062	GSM795031	NA	moderately differentiated	3	ser	optimal	NA	0	54	-1.24955	CCPOC-high
	GSE32062	GSM795032	NA	poorly differentiated	4	ser	suboptimal	NA	1	33	-2.02877	CCPOC-low
	GSE32062	GSM795033	NA	poorly differentiated	4	ser	suboptimal	NA	1	23	-1.2869	CCPOC-high
	GSE32062	GSM795034	NA	moderately differentiated	3	ser	suboptimal	NA	0	51	-2.50567	CCPOC-low
	GSE32062	GSM795035	NA	poorly differentiated	4	ser	suboptimal	NA	0	61	-2.11221	CCPOC-low
	GSE32062	GSM795036	NA	poorly differentiated	3	ser	suboptimal	NA	0	63	-2.12539	CCPOC-low
	GSE32062	GSM795037	NA	moderately differentiated	3	ser	suboptimal	NA	1	27	-1.99662	CCPOC-low
	GSE32062	GSM795038	NA	moderately differentiated	4	ser	suboptimal	NA	1	42	-1.67198	CCPOC-low
	GSE32062	GSM795039	NA	poorly differentiated	3	ser	suboptimal	NA	0	85	-2.27414	CCPOC-low
	GSE32062	GSM795040	NA	poorly differentiated	3	ser	optimal	NA	0	55	-1.79585	CCPOC-low
	GSE32062	GSM795041	NA	poorly differentiated	3	ser	suboptimal	NA	0	60	-1.95758	CCPOC-low
	GSE32062	GSM795042	NA	moderately differentiated	3	ser	suboptimal	NA	1	25	-2.45955	CCPOC-low
	GSE32062	GSM795043	NA	moderately differentiated	3	ser	optimal	NA	1	15	-2.05048	CCPOC-low
	GSE32062	GSM795044	NA	poorly differentiated	3	ser	suboptimal	NA	1	30	-1.65264	CCPOC-low
	GSE32062	GSM795045	NA	poorly differentiated	4	ser	optimal	NA	1	32	-1.8899	CCPOC-low
	GSE32062	GSM795046	NA	poorly differentiated	3	ser	suboptimal	NA	0	61	-1.94018	CCPOC-low
	GSE32062	GSM795047	NA	moderately differentiated	3	ser	optimal	NA	0	60	-2.12212	CCPOC-low
	GSE32062	GSM795048	NA	moderately differentiated	4	ser	optimal	NA	0	78	-1.53978	CCPOC-low
	GSE32062	GSM795049	NA	poorly differentiated	3	ser	suboptimal	NA	0	61	-2.17703	CCPOC-low
	GSE32062	GSM795050	NA	poorly differentiated	3	ser	suboptimal	NA	1	39	-2.14127	CCPOC-low
	GSE32062	GSM795051	NA	poorly differentiated	4	ser	optimal	NA	1	25	-1.86616	CCPOC-low
	GSE32062	GSM795052	NA	poorly differentiated	3	ser	optimal	NA	0	72	-1.50161	CCPOC-low
	GSE32062	GSM795053	NA	moderately differentiated	4	ser	optimal	NA	1	31	-1.88138	CCPOC-low
	GSE32062	GSM795054	NA	poorly differentiated	4	ser	suboptimal	NA	0	48	-2.60766	CCPOC-low
	GSE32062	GSM795055	NA	poorly differentiated	4	ser	suboptimal	NA	0	59	-1.80582	CCPOC-low
	GSE32062	GSM795056	NA	poorly differentiated	3	ser	optimal	NA	0	57	-1.97958	CCPOC-low
	GSE32062	GSM795057	NA	moderately differentiated	3	ser	suboptimal	NA	1	20	-1.11618	CCPOC-high
	GSE32062	GSM795058	NA	poorly differentiated	3	ser	optimal	NA	0	49	-1.37578	CCPOC-high
	GSE32062	GSM795059	NA	poorly differentiated	3	ser	suboptimal	NA	1	12	-1.7889	CCPOC-low
	GSE32062	GSM795060	NA	poorly differentiated	4	ser	suboptimal	NA	1	21	-0.927274	CCPOC-high
	GSE32062	GSM795061	NA	poorly differentiated	3	ser	suboptimal	NA	0	44	-1.64912	CCPOC-low
	GSE32062	GSM795062	NA	poorly differentiated	3	ser	suboptimal	NA	0	30	-1.74173	CCPOC-low
	GSE32062	GSM795063	NA	poorly differentiated	4	ser	suboptimal	NA	0	30	-1.56485	CCPOC-low
	GSE32062	GSM795064	NA	poorly differentiated	3	ser	suboptimal	NA	0	28	-1.31277	CCPOC-high
	GSE32062	GSM795065	NA	moderately differentiated	4	ser	optimal	NA	0	27	-2.02196	CCPOC-low
	GSE32062	GSM795066	NA	moderately differentiated	3	ser	optimal	NA	0	46	-1.79924	CCPOC-low
	GSE32062	GSM795067	NA	moderately differentiated	3	ser	suboptimal	NA	0	29	-1.58679	CCPOC-low
	GSE32062	GSM795068	NA	poorly differentiated	3	ser	suboptimal	NA	0	47	-1.95034	CCPOC-low
	GSE32062	GSM795069	NA	moderately differentiated	3	ser	optimal	NA	0	73	-1.29182	CCPOC-high
	GSE32062	GSM795070	NA	poorly differentiated	3	ser	suboptimal	NA	0	42	-2.03264	CCPOC-low
	GSE32062	GSM795071	NA	moderately differentiated	3	ser	suboptimal	NA	1	44	-0.88617	CCPOC-high
	GSE32062	GSM795072	NA	poorly differentiated	3	ser	optimal	NA	1	35	-1.22243	CCPOC-high
	GSE32062	GSM795073	NA	poorly differentiated	4	ser	suboptimal	NA	0	27	-2.54075	CCPOC-low
	GSE32062	GSM795074	NA	poorly differentiated	3	ser	suboptimal	NA	0	54	-1.95431	CCPOC-low
	GSE32062	GSM795075	NA	poorly differentiated	4	ser	suboptimal	NA	0	49	-1.45397	CCPOC-low
	GSE32062	GSM795076	NA	poorly differentiated	4	ser	suboptimal	NA	0	32	-1.6421	CCPOC-low
	GSE32062	GSM795077	NA	poorly differentiated	3	ser	suboptimal	NA	0	48	-2.5046	CCPOC-low
	GSE32062	GSM795078	NA	moderately differentiated	3	ser	optimal	NA	0	43	-1.58272	CCPOC-low
	GSE32062	GSM795079	NA	poorly differentiated	3	ser	suboptimal	NA	0	36	-1.88385	CCPOC-low
	GSE32062	GSM795080	NA	poorly differentiated	3	ser	optimal	NA	1	32	-2.41257	CCPOC-low
	GSE32062	GSM795081	NA	moderately differentiated	4	ser	suboptimal	NA	0	103	-1.8767	CCPOC-low
	GSE32062	GSM795082	NA	poorly differentiated	4	ser	suboptimal	NA	0	34	-2.02329	CCPOC-low
	GSE32062	GSM795083	NA	moderately differentiated	3	ser	suboptimal	NA	1	5	-1.70712	CCPOC-low
	GSE32062	GSM795084	NA	moderately differentiated	3	ser	suboptimal	NA	0	53	-2.03687	CCPOC-low
	GSE32062	GSM795085	NA	moderately differentiated	3	ser	suboptimal	NA	0	47	-2.20422	CCPOC-low
	GSE32062	GSM795086	NA	moderately differentiated	3	ser	suboptimal	NA	1	74	-2.45243	CCPOC-low
	GSE32062	GSM795087	NA	moderately differentiated	3	ser	suboptimal	NA	0	69	-1.78245	CCPOC-low
	GSE32062	GSM795088	NA	moderately differentiated	3	ser	suboptimal	NA	0	50	-2.3736	CCPOC-low
	GSE32062	GSM795089	NA	poorly differentiated	3	ser	suboptimal	NA	1	32	-1.88843	CCPOC-low
	GSE32062	GSM795090	NA	moderately differentiated	4	ser	suboptimal	NA	1	30	-2.00768	CCPOC-low
	GSE32062	GSM795091	NA	moderately differentiated	3	ser	suboptimal	NA	0	59	-1.96098	CCPOC-low
	GSE32062	GSM795092	NA	moderately differentiated	3	ser	suboptimal	NA	1	26	-1.87455	CCPOC-low
	GSE32062	GSM795093	NA	moderately differentiated	3	ser	suboptimal	NA	1	49	-1.9584	CCPOC-low
	GSE32062	GSM795094	NA	moderately differentiated	3	ser	optimal	NA	0	30	-1.59726	CCPOC-low
	GSE32062	GSM795095	NA	moderately differentiated	4	ser	suboptimal	NA	0	22	-1.25945	CCPOC-high
	GSE32062	GSM795096	NA	moderately differentiated	3	ser	optimal	NA	1	43	-0.652399	CCPOC-high
	GSE32062	GSM795097	NA	moderately differentiated	3	ser	suboptimal	NA	1	64	-1.75076	CCPOC-low
	GSE32062	GSM795098	NA	moderately differentiated	3	ser	optimal	NA	1	61	-2.7024	CCPOC-low
	GSE32062	GSM795099	NA	moderately differentiated	3	ser	suboptimal	NA	1	48	-2.41357	CCPOC-low
	GSE32062	GSM795100	NA	moderately differentiated	3	ser	suboptimal	NA	1	40	-1.31085	CCPOC-high
	GSE32062	GSM795101	NA	moderately differentiated	3	ser	suboptimal	NA	1	12	-1.98066	CCPOC-low
	GSE32062	GSM795102	NA	moderately differentiated	3	ser	optimal	NA	0	50	-0.988348	CCPOC-high
	GSE32062	GSM795103	NA	moderately differentiated	3	ser	suboptimal	NA	0	119	-2.03824	CCPOC-low
	GSE32062	GSM795104	NA	moderately differentiated	3	ser	optimal	NA	0	12	-1.38969	CCPOC-high
	GSE32062	GSM795105	NA	moderately differentiated	3	ser	optimal	NA	0	21	-1.52945	CCPOC-low
	GSE32062	GSM795106	NA	moderately differentiated	3	ser	suboptimal	NA	0	23	-1.00503	CCPOC-high
	GSE32062	GSM795107	NA	moderately differentiated	3	ser	optimal	NA	1	31	-1.37966	CCPOC-high
	GSE32062	GSM795108	NA	moderately differentiated	3	ser	optimal	NA	0	46	-1.62597	CCPOC-low
	GSE32062	GSM795109	NA	moderately differentiated	3	ser	optimal	NA	0	45	-1.61278	CCPOC-low
	GSE32062	GSM795110	NA	moderately differentiated	3	ser	optimal	NA	1	42	-2.55146	CCPOC-low
	GSE32062	GSM795111	NA	moderately differentiated	3	ser	optimal	NA	1	26	-3.03369	CCPOC-low
	GSE32062	GSM795112	NA	poorly differentiated	3	ser	suboptimal	NA	1	1	-1.66109	CCPOC-low
	GSE32062	GSM795113	NA	poorly differentiated	3	ser	optimal	NA	1	27	-1.4009	CCPOC-high
	GSE32062	GSM795114	NA	poorly differentiated	3	ser	suboptimal	NA	1	79	-1.41364	CCPOC-low
	GSE32062	GSM795115	NA	poorly differentiated	4	ser	suboptimal	NA	1	46	-1.8652	CCPOC-low
	GSE32062	GSM795116	NA	poorly differentiated	3	ser	optimal	NA	0	94	-2.29407	CCPOC-low
	GSE32062	GSM795117	NA	moderately differentiated	4	ser	optimal	NA	1	86	-1.42883	CCPOC-low
	GSE32062	GSM795118	NA	poorly differentiated	4	ser	suboptimal	NA	1	33	-2.45807	CCPOC-low
	GSE32062	GSM795119	NA	poorly differentiated	3	ser	suboptimal	NA	1	51	-1.98506	CCPOC-low
	GSE32062	GSM795120	NA	moderately differentiated	4	ser	suboptimal	NA	1	54	-2.5417	CCPOC-low
	GSE32062	GSM795121	NA	moderately differentiated	3	ser	optimal	NA	0	75	-2.3383	CCPOC-low
	GSE32062	GSM795122	NA	moderately differentiated	4	ser	optimal	NA	0	57	-2.27191	CCPOC-low
	GSE32062	GSM795123	NA	moderately differentiated	3	ser	optimal	NA	0	42	-2.40753	CCPOC-low
	GSE32062	GSM795124	NA	moderately differentiated	4	ser	suboptimal	NA	0	28	-3.20212	CCPOC-low
	GSE14764	GSM368661	NA	poorly differentiated	4	ser	Optimal	Differentiated	0	39	-0.128691	CCPOC-high
	GSE14764	GSM368662	NA	poorly differentiated	3	ser	Suboptimal	Immunoreactive	0	35	-1.533	CCPOC-low
	GSE14764	GSM368663	NA	poorly differentiated	3	other	Suboptimal	Immunoreactive	0	27	-1.96832	CCPOC-low
	GSE14764	GSM368664	NA	poorly differentiated	3	ser	Optimal	Differentiated	0	14	-1.37146	CCPOC-low
	GSE14764	GSM368665	NA	poorly differentiated	3	ser	Suboptimal	Differentiated	0	46	-1.25233	CCPOC-low
	GSE14764	GSM368666	NA	moderately differentiated	3	ser	Optimal	Proliferative	0	37	-1.0805	CCPOC-low
	GSE14764	GSM368667	NA	poorly differentiated	1	ser	NA	NA	0	36	-1.55197	CCPOC-low
	GSE14764	GSM368668	NA	poorly differentiated	3	ser	Optimal	Immunoreactive	0	12	-1.47959	CCPOC-low
	GSE14764	GSM368669	NA	well differentiated	1	endo	NA	NA	0	70	-1.83077	CCPOC-low
	GSE14764	GSM368670	NA	poorly differentiated	3	ser	Optimal	Immunoreactive	0	35	-1.6398	CCPOC-low
	GSE14764	GSM368671	NA	poorly differentiated	3	ser	Suboptimal	Differentiated	0	54	-1.7061	CCPOC-low
	GSE14764	GSM368672	NA	poorly differentiated	3	endo	NA	NA	0	68	-1.10111	CCPOC-low
	GSE14764	GSM368673	NA	poorly differentiated	3	ser	Optimal	Mesenchymal	0	40	-1.27109	CCPOC-low
	GSE14764	GSM368674	NA	moderately differentiated	3	ser	Optimal	Immunoreactive	1	18	-1.52828	CCPOC-low
	GSE14764	GSM368675	NA	poorly differentiated	3	ser	unknown	Proliferative	1	30	-1.18806	CCPOC-low
	GSE14764	GSM368676	NA	moderately differentiated	1	clearcell	NA	NA	0	45	-1.06812	CCPOC-low
	GSE14764	GSM368677	NA	poorly differentiated	2	ser	Optimal	Differentiated	0	40	-2.29022	CCPOC-low
	GSE14764	GSM368678	NA	poorly differentiated	3	ser	Optimal	Immunoreactive	0	67	-1.88124	CCPOC-low
	GSE14764	GSM368679	NA	poorly differentiated	3	ser	Suboptimal	Differentiated	1	31	-1.86187	CCPOC-low
	GSE14764	GSM368680	NA	moderately differentiated	3	ser	Optimal	Differentiated	0	38	-1.57354	CCPOC-low
	GSE14764	GSM368681	NA	poorly differentiated	3	ser	Optimal	Differentiated	0	43	-1.05525	CCPOC-low
	GSE14764	GSM368682	NA	poorly differentiated	1	ser	NA	NA	0	29	-0.949885	CCPOC-high
	GSE14764	GSM368683	NA	poorly differentiated	3	ser	Suboptimal	Mesenchymal	1	12	0.000126669	CCPOC-high
	GSE14764	GSM368684	NA	poorly differentiated	1	clearcell	NA	NA	1	51	-1.29671	CCPOC-low
	GSE14764	GSM368685	NA	poorly differentiated	3	ser	Suboptimal	Differentiated	0	40	-1.54107	CCPOC-low
	GSE14764	GSM368686	NA	poorly differentiated	1	mix	NA	NA	0	37	-1.33144	CCPOC-low
	GSE14764	GSM368687	NA	poorly differentiated	1	endo	NA	NA	0	49	-0.281143	CCPOC-high
	GSE14764	GSM368688	NA	poorly differentiated	1	endo	NA	NA	0	36	-0.93475	CCPOC-high
	GSE14764	GSM368689	NA	poorly differentiated	3	ser	unknown	Differentiated	0	49	-1.70827	CCPOC-low
	GSE14764	GSM368690	NA	moderately differentiated	3	ser	unknown	Immunoreactive	1	46	-1.29403	CCPOC-low
	GSE14764	GSM368691	NA	poorly differentiated	3	ser	Suboptimal	Differentiated	0	20	-1.35109	CCPOC-low
	GSE14764	GSM368692	NA	poorly differentiated	3	ser	Optimal	Differentiated	0	37	-1.69295	CCPOC-low
	GSE14764	GSM368693	NA	moderately differentiated	3	ser	Optimal	Proliferative	0	37	-0.981661	CCPOC-high
	GSE14764	GSM368694	NA	poorly differentiated	3	ser	Optimal	Mesenchymal	1	40	-1.28625	CCPOC-low
	GSE14764	GSM368695	NA	poorly differentiated	3	ser	Suboptimal	Differentiated	0	47	-1.49567	CCPOC-low
	GSE14764	GSM368696	NA	moderately differentiated	3	ser	Suboptimal	Differentiated	0	42	0.0207034	CCPOC-high
	GSE14764	GSM368697	NA	moderately differentiated	3	ser	Optimal	Differentiated	0	52	-1.2928	CCPOC-low
	GSE14764	GSM368698	NA	poorly differentiated	3	ser	unknown	Proliferative	0	22	-1.32464	CCPOC-low
	GSE14764	GSM368699	NA	poorly differentiated	3	ser	Optimal	Differentiated	1	45	-1.4033	CCPOC-low
	GSE14764	GSM368700	NA	poorly differentiated	3	ser	Suboptimal	Differentiated	1	20	-0.989443	CCPOC-high
	GSE14764	GSM368701	NA	moderately differentiated	3	ser	Optimal	Differentiated	0	45	-1.9325	CCPOC-low
	GSE14764	GSM368702	NA	poorly differentiated	4	endo	NA	NA	0	32	-1.31478	CCPOC-low
	GSE14764	GSM368703	NA	poorly differentiated	3	ser	Optimal	Differentiated	0	49	-2.51845	CCPOC-low
	GSE14764	GSM368704	NA	moderately differentiated	3	ser	Suboptimal	Mesenchymal	0	15	-1.15627	CCPOC-low
	GSE14764	GSM368705	NA	moderately differentiated	3	ser	Suboptimal	Immunoreactive	1	43	-0.713921	CCPOC-high
	GSE14764	GSM368706	NA	well differentiated	3	ser	NA	NA	0	73	-0.255921	CCPOC-high
	GSE14764	GSM368707	NA	poorly differentiated	3	ser	Optimal	Differentiated	1	53	-2.00128	CCPOC-low
	GSE14764	GSM368708	NA	well differentiated	3	ser	NA	NA	1	38	-1.00094	CCPOC-low
	GSE14764	GSM368709	NA	poorly differentiated	3	ser	Optimal	Differentiated	0	51	-1.3371	CCPOC-low
	GSE14764	GSM368710	NA	poorly differentiated	3	ser	Suboptimal	Mesenchymal	1	55	-1.69445	CCPOC-low
	GSE14764	GSM368711	NA	moderately differentiated	3	ser	Optimal	Differentiated	1	27	-1.32978	CCPOC-low
	GSE14764	GSM368712	NA	poorly differentiated	3	endo	NA	NA	1	7	-0.820863	CCPOC-high
	GSE14764	GSM368713	NA	moderately differentiated	3	ser	Optimal	Differentiated	0	44	-0.78514	CCPOC-high
	GSE14764	GSM368714	NA	poorly differentiated	3	ser	Optimal	Differentiated	0	22	-0.920335	CCPOC-high
	GSE14764	GSM368715	NA	poorly differentiated	3	ser	Suboptimal	Differentiated	0	36	-1.56209	CCPOC-low
	GSE14764	GSM368716	NA	moderately differentiated	3	ser	Optimal	Differentiated	0	35	-1.85484	CCPOC-low
	GSE14764	GSM368717	NA	moderately differentiated	3	ser	Optimal	Proliferative	0	34	-1.00063	CCPOC-low
	GSE14764	GSM368718	NA	poorly differentiated	3	other	NA	NA	0	34	-0.964561	CCPOC-high
	GSE14764	GSM368719	NA	moderately differentiated	3	ser	Optimal	Differentiated	0	23	-1.88259	CCPOC-low
	GSE14764	GSM368720	NA	poorly differentiated	3	ser	Optimal	Proliferative	0	24	-0.832025	CCPOC-high
	GSE14764	GSM368721	NA	poorly differentiated	3	ser	Optimal	Proliferative	0	25	-1.12039	CCPOC-low
	GSE14764	GSM368722	NA	poorly differentiated	3	ser	Optimal	Proliferative	0	25	-1.45096	CCPOC-low
	GSE14764	GSM368723	NA	poorly differentiated	3	ser	Optimal	Immunoreactive	0	21	-1.01443	CCPOC-low
	GSE14764	GSM368724	NA	poorly differentiated	3	ser	Suboptimal	Immunoreactive	1	12	-1.45972	CCPOC-low
	GSE14764	GSM368725	NA	poorly differentiated	3	ser	Optimal	Differentiated	1	13	-2.19989	CCPOC-low
	GSE14764	GSM368726	NA	poorly differentiated	3	ser	Optimal	Differentiated	0	7	-0.688121	CCPOC-high
	GSE14764	GSM368727	NA	moderately differentiated	3	ser	Optimal	Differentiated	0	10	-1.36112	CCPOC-low
	GSE14764	GSM368728	NA	poorly differentiated	3	ser	Suboptimal	Differentiated	1	20	-0.00819268	CCPOC-high
	GSE14764	GSM368729	NA	moderately differentiated	3	ser	Optimal	Differentiated	0	58	-1.08642	CCPOC-low
	GSE14764	GSM368730	NA	moderately differentiated	3	ser	Suboptimal	Differentiated	1	13	-0.393862	CCPOC-high
	GSE14764	GSM368731	NA	poorly differentiated	3	ser	Suboptimal	Proliferative	1	8	-1.91939	CCPOC-low
	GSE14764	GSM368732	NA	poorly differentiated	3	ser	Optimal	Proliferative	1	15	0.412828	CCPOC-high
	GSE14764	GSM368733	NA	poorly differentiated	3	undifferentiated	Suboptimal	Differentiated	0	27	-1.59134	CCPOC-low
	GSE14764	GSM368734	NA	poorly differentiated	3	ser	Optimal	Differentiated	0	23	-1.18904	CCPOC-low
	GSE14764	GSM368735	NA	moderately differentiated	3	ser	Optimal	Differentiated	0	29	-2.10696	CCPOC-low
	GSE14764	GSM368736	NA	poorly differentiated	3	ser	Optimal	Differentiated	0	25	-1.14674	CCPOC-low
	GSE14764	GSM368737	NA	poorly differentiated	3	ser	Suboptimal	Differentiated	0	20	-0.600205	CCPOC-high
	GSE14764	GSM368738	NA	moderately differentiated	3	ser	Suboptimal	Differentiated	0	23	-1.30198	CCPOC-low
	GSE14764	GSM368739	NA	moderately differentiated	3	ser	Optimal	Immunoreactive	0	24	-1.35818	CCPOC-low
	GSE14764	GSM368740	NA	moderately differentiated	3	ser	Suboptimal	Differentiated	0	21	-2.07138	CCPOC-low
	GSE51088	GSM1238145	50	poorly differentiated	3	other	NA	NA	1	7.1	0.156729	CCPOC-high
	GSE51088	GSM1238146	76	poorly differentiated	3	ser	NA	NA	1	26.3667	-0.0850715	CCPOC-low
	GSE51088	GSM1238147	40	well differentiated	3	ser	NA	NA	0	104.5	0.129993	CCPOC-high
	GSE51088	GSM1238148	69	poorly differentiated	3	ser	NA	NA	1	33.4667	0.110328	CCPOC-high
	GSE51088	GSM1238149	82	poorly differentiated	3	ser	NA	NA	1	54.8	0.10123	CCPOC-high
	GSE51088	GSM1238150	59	poorly differentiated	3	other	NA	NA	1	41.6	0.126139	CCPOC-high
	GSE51088	GSM1238151	69	poorly differentiated	3	ser	NA	NA	1	6.1	0.010404	CCPOC-low
	GSE51088	GSM1238152	64	poorly differentiated	2	other	NA	NA	1	9.13333	-0.0194904	CCPOC-low
	GSE51088	GSM1238153	68	poorly differentiated	3	ser	NA	NA	1	22.3333	-0.133209	CCPOC-low
	GSE51088	GSM1238154	86	poorly differentiated	4	ser	NA	NA	1	9.13333	0.101372	CCPOC-high
	GSE51088	GSM1238155	40	well differentiated	1	mucinous	NA	NA	0	67.9667	-0.00105347	CCPOC-low
	GSE51088	GSM1238156	68	poorly differentiated	3	ser	NA	NA	1	42.6	0.141248	CCPOC-high
	GSE51088	GSM1238157	45	NA	NA	NA	NA	NA	NA	NA	0.0384409	CCPOC-low
	GSE51088	GSM1238158	60	poorly differentiated	3	ser	NA	NA	1	66.9667	-0.106415	CCPOC-low
	GSE51088	GSM1238159	62	poorly differentiated	3	ser	NA	NA	1	74.0667	0.10163	CCPOC-high
	GSE51088	GSM1238160	91	NA	NA	ser	NA	NA	NA	NA	-0.103834	CCPOC-low
	GSE51088	GSM1238161	61	poorly differentiated	4	ser	NA	NA	1	19.2667	0.0989228	CCPOC-low
	GSE51088	GSM1238162	44	poorly differentiated	3	ser	NA	NA	1	55.8	0.0681122	CCPOC-low
	GSE51088	GSM1238163	46	poorly differentiated	2	ser	NA	NA	1	26.3667	-0.0511312	CCPOC-low
	GSE51088	GSM1238164	37	NA	1	ser	NA	NA	0	69	0.124278	CCPOC-high
	GSE51088	GSM1238165	80	poorly differentiated	3	ser	NA	NA	1	74.0667	0.0588575	CCPOC-low
	GSE51088	GSM1238166	66	poorly differentiated	3	ser	NA	NA	1	77.1	-0.0613616	CCPOC-low
	GSE51088	GSM1238167	46	poorly differentiated	3	ser	NA	NA	1	57.8333	0.1553	CCPOC-high
	GSE51088	GSM1238168	63	poorly differentiated	3	ser	NA	NA	1	51.7333	0.0836679	CCPOC-low
	GSE51088	GSM1238169	53	poorly differentiated	4	ser	NA	NA	1	11.1667	0.140654	CCPOC-high
	GSE51088	GSM1238170	52	NA	NA	NA	NA	NA	NA	NA	0.0291969	CCPOC-low
	GSE51088	GSM1238171	57	poorly differentiated	4	ser	NA	NA	1	49.7	0.0470054	CCPOC-low
	GSE51088	GSM1238172	26	well differentiated	3	ser	NA	NA	1	59.8667	0.107116	CCPOC-high
	GSE51088	GSM1238173	56	poorly differentiated	3	ser	NA	NA	1	18.2667	-0.0119787	CCPOC-low
	GSE51088	GSM1238174	60	moderately differentiated	3	ser	NA	NA	1	11.1667	0.120855	CCPOC-high
	GSE51088	GSM1238175	45	poorly differentiated	4	ser	NA	NA	0	121.733	0.0187898	CCPOC-low
	GSE51088	GSM1238176	61	poorly differentiated	3	ser	NA	NA	0	49.7	-0.152486	CCPOC-low
	GSE51088	GSM1238177	55	NA	NA	NA	NA	NA	NA	NA	-0.00902398	CCPOC-low
	GSE51088	GSM1238178	34	moderately differentiated	1	mucinous	NA	NA	0	213.067	0.0134242	CCPOC-low
	GSE51088	GSM1238179	74	poorly differentiated	3	ser	NA	NA	1	37.5333	0.043924	CCPOC-low
	GSE51088	GSM1238180	47	poorly differentiated	1	mucinous	NA	NA	0	178.567	0.0764617	CCPOC-low
	GSE51088	GSM1238181	78	poorly differentiated	3	ser	NA	NA	1	39.5667	0.0356914	CCPOC-low
	GSE51088	GSM1238182	81	poorly differentiated	3	ser	NA	NA	1	17.2333	0.0475859	CCPOC-low
	GSE51088	GSM1238183	52	moderately differentiated	1	endo	NA	NA	0	212.033	0.0841407	CCPOC-low
	GSE51088	GSM1238184	62	poorly differentiated	3	ser	NA	NA	1	31.4667	0.203177	CCPOC-high
	GSE51088	GSM1238185	74	NA	NA	NA	NA	NA	NA	NA	-0.127301	CCPOC-low
	GSE51088	GSM1238186	45	poorly differentiated	3	ser	NA	NA	0	114.633	0.0622559	CCPOC-low
	GSE51088	GSM1238187	55	NA	NA	NA	NA	NA	NA	NA	0.0907195	CCPOC-low
	GSE51088	GSM1238188	43	poorly differentiated	3	ser	NA	NA	1	26.3667	-0.164716	CCPOC-low
	GSE51088	GSM1238189	72	poorly differentiated	3	ser	NA	NA	1	14.2	-0.109867	CCPOC-low
	GSE51088	GSM1238190	67	poorly differentiated	3	ser	NA	NA	1	2.03333	0.201061	CCPOC-high
	GSE51088	GSM1238191	54	well differentiated	1	ser	NA	NA	0	81.1667	0.151893	CCPOC-high
	GSE51088	GSM1238192	40	poorly differentiated	3	ser	NA	NA	1	91.3	-0.0261531	CCPOC-low
	GSE51088	GSM1238193	81	poorly differentiated	3	ser	NA	NA	1	18.2667	0.0693354	CCPOC-low
	GSE51088	GSM1238194	76	poorly differentiated	3	endo	NA	NA	1	58.8333	-0.0672207	CCPOC-low
	GSE51088	GSM1238195	58	poorly differentiated	3	ser	NA	NA	1	29.4333	0.0559832	CCPOC-low
	GSE51088	GSM1238196	42	poorly differentiated	4	ser	NA	NA	1	8.13333	-0.34605	CCPOC-low
	GSE51088	GSM1238197	64	poorly differentiated	3	ser	NA	NA	1	11.1667	0.0726351	CCPOC-low
	GSE51088	GSM1238198	54	well differentiated	1	mucinous	NA	NA	0	73.0667	-0.0928961	CCPOC-low
	GSE51088	GSM1238199	66	poorly differentiated	4	ser	NA	NA	1	154.2	-0.0676191	CCPOC-low
	GSE51088	GSM1238200	58	poorly differentiated	3	ser	NA	NA	1	15.2333	0.146729	CCPOC-high
	GSE51088	GSM1238201	53	moderately differentiated	3	ser	NA	NA	0	208	-0.0124555	CCPOC-low
	GSE51088	GSM1238202	83	poorly differentiated	1	other	NA	NA	1	1	-0.0188374	CCPOC-low
	GSE51088	GSM1238203	42	poorly differentiated	1	ser	NA	NA	1	16.2333	0.0295737	CCPOC-low
	GSE51088	GSM1238204	52	moderately differentiated	3	endo	NA	NA	1	56.8	0.0179722	CCPOC-low
	GSE51088	GSM1238205	30	well differentiated	3	ser	NA	NA	0	91.3	0.111512	CCPOC-high
	GSE51088	GSM1238206	49	poorly differentiated	4	ser	NA	NA	1	31.4667	0.264155	CCPOC-high
	GSE51088	GSM1238207	60	poorly differentiated	3	ser	NA	NA	1	47.7	-0.160539	CCPOC-low
	GSE51088	GSM1238208	54	poorly differentiated	3	ser	NA	NA	0	64.9333	0.084958	CCPOC-low
	GSE51088	GSM1238209	45	poorly differentiated	4	ser	NA	NA	1	50.7333	-0.0235225	CCPOC-low
	GSE51088	GSM1238210	84	NA	1	ser	NA	NA	1	161.333	0.0390502	CCPOC-low
	GSE51088	GSM1238211	67	well differentiated	1	ser	NA	NA	0	75.0667	0.00514902	CCPOC-low
	GSE51088	GSM1238212	64	NA	NA	NA	NA	NA	0	88.2667	0.00473412	CCPOC-low
	GSE51088	GSM1238213	57	poorly differentiated	3	ser	NA	NA	0	102.467	-0.0629835	CCPOC-low
	GSE51088	GSM1238214	81	poorly differentiated	1	clearcell	NA	NA	1	97.4	0.0881879	CCPOC-low
	GSE51088	GSM1238215	28	poorly differentiated	3	ser	NA	NA	1	43.6333	-0.0230369	CCPOC-low
	GSE51088	GSM1238216	74	well differentiated	3	ser	NA	NA	1	36.5333	0.075455	CCPOC-low
	GSE51088	GSM1238217	65	poorly differentiated	3	ser	NA	NA	0	67.9667	-0.105313	CCPOC-low
	GSE51088	GSM1238218	46	NA	NA	NA	NA	NA	NA	NA	0.0438273	CCPOC-low
	GSE51088	GSM1238219	72	well differentiated	1	ser	NA	NA	1	99.4333	0.106423	CCPOC-high
	GSE51088	GSM1238220	67	moderately differentiated	3	ser	NA	NA	1	37.5333	0.03421	CCPOC-low
	GSE51088	GSM1238221	48	poorly differentiated	3	ser	NA	NA	1	32.4667	-0.0874268	CCPOC-low
	GSE51088	GSM1238222	69	poorly differentiated	4	ser	NA	NA	1	12.1667	-0.11614	CCPOC-low
	GSE51088	GSM1238223	64	moderately differentiated	3	ser	NA	NA	1	27.4	0.137184	CCPOC-high
	GSE51088	GSM1238224	68	poorly differentiated	3	ser	NA	NA	1	25.3667	0.149412	CCPOC-high
	GSE51088	GSM1238225	56	poorly differentiated	3	ser	NA	NA	1	32.4667	0.079243	CCPOC-low
	GSE51088	GSM1238226	52	poorly differentiated	3	ser	NA	NA	1	36.5333	-0.099399	CCPOC-low
	GSE51088	GSM1238227	86	poorly differentiated	4	ser	NA	NA	1	14.2	0.0932975	CCPOC-low
	GSE51088	GSM1238228	51	poorly differentiated	3	ser	NA	NA	0	213.067	-0.193115	CCPOC-low
	GSE51088	GSM1238229	57	poorly differentiated	3	ser	NA	NA	1	50.7333	0.167883	CCPOC-high
	GSE51088	GSM1238230	75	moderately differentiated	2	endo	NA	NA	1	67.9667	0.122069	CCPOC-high
	GSE51088	GSM1238231	63	poorly differentiated	3	ser	NA	NA	1	51.7333	-0.0923473	CCPOC-low
	GSE51088	GSM1238232	45	poorly differentiated	3	ser	NA	NA	0	50.7333	0.123143	CCPOC-high
	GSE51088	GSM1238233	43	well differentiated	1	mucinous	NA	NA	0	80.1667	0.0933456	CCPOC-low
	GSE51088	GSM1238234	64	poorly differentiated	1	endo	NA	NA	0	214.067	-0.0691183	CCPOC-low
	GSE51088	GSM1238235	65	poorly differentiated	3	ser	NA	NA	0	142.033	-0.0983278	CCPOC-low
	GSE51088	GSM1238236	45	well differentiated	3	ser	NA	NA	1	34.5	-0.0901421	CCPOC-low
	GSE51088	GSM1238237	53	poorly differentiated	3	ser	NA	NA	1	39.5667	0.142301	CCPOC-high
	GSE51088	GSM1238238	63	poorly differentiated	2	other	NA	NA	0	78.1333	-0.103983	CCPOC-low
	GSE51088	GSM1238239	68	poorly differentiated	3	mucinous	NA	NA	1	24.3333	-0.0624648	CCPOC-low
	GSE51088	GSM1238240	66	well differentiated	1	endo	NA	NA	1	57.8333	0.0911992	CCPOC-low
	GSE51088	GSM1238241	64	poorly differentiated	3	ser	NA	NA	1	19.2667	0.0202239	CCPOC-low
	GSE51088	GSM1238242	74	poorly differentiated	3	other	NA	NA	1	17.2333	0.151786	CCPOC-high
	GSE51088	GSM1238243	68	moderately differentiated	3	ser	NA	NA	1	14.2	0.130206	CCPOC-high
	GSE51088	GSM1238244	50	moderately differentiated	3	mucinous	NA	NA	1	21.3	0.101513	CCPOC-high
	GSE51088	GSM1238245	68	poorly differentiated	3	ser	NA	NA	1	10.1333	0.134934	CCPOC-high
	GSE51088	GSM1238246	54	well differentiated	1	ser	NA	NA	0	58.8333	0.0613088	CCPOC-low
	GSE51088	GSM1238247	55	NA	NA	NA	NA	NA	NA	NA	-0.0452968	CCPOC-low
	GSE51088	GSM1238248	48	NA	NA	NA	NA	NA	NA	NA	0.00093868	CCPOC-low
	GSE51088	GSM1238249	43	poorly differentiated	3	ser	NA	NA	1	33.4667	-0.10639	CCPOC-low
	GSE51088	GSM1238250	76	poorly differentiated	2	other	NA	NA	1	19.2667	-0.152692	CCPOC-low
	GSE51088	GSM1238251	59	moderately differentiated	3	ser	NA	NA	1	1	-0.049922	CCPOC-low
	GSE51088	GSM1238252	76	poorly differentiated	3	clearcell	NA	NA	1	32.4667	0.15634	CCPOC-high
	GSE51088	GSM1238253	70	poorly differentiated	3	ser	NA	NA	1	69	0.0962494	CCPOC-low
	GSE51088	GSM1238254	51	NA	NA	NA	NA	NA	NA	NA	-0.0919539	CCPOC-low
	GSE51088	GSM1238255	55	poorly differentiated	2	other	NA	NA	0	84.2	0.0215999	CCPOC-low
	GSE51088	GSM1238256	49	poorly differentiated	3	ser	NA	NA	1	23.3333	0.154276	CCPOC-high
	GSE51088	GSM1238257	70	poorly differentiated	3	ser	NA	NA	1	26.3667	0.0872466	CCPOC-low
	GSE51088	GSM1238258	58	poorly differentiated	1	clearcell	NA	NA	0	49.7	0.171046	CCPOC-high
	GSE51088	GSM1238259	53	poorly differentiated	2	other	NA	NA	0	191.767	-0.0328846	CCPOC-low
	GSE51088	GSM1238260	43	poorly differentiated	3	ser	NA	NA	1	101.467	-0.00956143	CCPOC-low
	GSE51088	GSM1238261	67	poorly differentiated	3	ser	NA	NA	1	34.5	-0.109866	CCPOC-low
	GSE51088	GSM1238262	56	poorly differentiated	4	ser	NA	NA	1	32.4667	0.106965	CCPOC-high
	GSE51088	GSM1238263	40	poorly differentiated	3	ser	NA	NA	1	32.4667	0.114541	CCPOC-high
	GSE51088	GSM1238264	67	poorly differentiated	3	ser	NA	NA	1	12.1667	0.106518	CCPOC-high
	GSE51088	GSM1238265	55	NA	NA	NA	NA	NA	NA	NA	-0.011873	CCPOC-low
	GSE51088	GSM1238266	64	NA	NA	NA	NA	NA	NA	NA	0.0567765	CCPOC-low
	GSE51088	GSM1238267	50	NA	NA	NA	NA	NA	NA	NA	0.0760945	CCPOC-low
	GSE51088	GSM1238268	48	poorly differentiated	3	ser	NA	NA	1	40.6	-0.0698854	CCPOC-low
	GSE51088	GSM1238269	55	poorly differentiated	1	ser	NA	NA	0	102.467	-0.0278013	CCPOC-low
	GSE51088	GSM1238270	56	moderately differentiated	3	ser	NA	NA	1	44.6333	0.108785	CCPOC-high
	GSE51088	GSM1238271	51	NA	NA	NA	NA	NA	NA	NA	0.014387	CCPOC-low
	GSE51088	GSM1238272	73	poorly differentiated	3	ser	NA	NA	1	61.9	0.101962	CCPOC-high
	GSE51088	GSM1238273	76	well differentiated	3	ser	NA	NA	1	1	0.14937	CCPOC-high
	GSE51088	GSM1238274	48	NA	NA	NA	NA	NA	NA	NA	-0.0366702	CCPOC-low
	GSE51088	GSM1238275	62	poorly differentiated	3	ser	NA	NA	1	64.9333	-0.021683	CCPOC-low
	GSE51088	GSM1238276	46	poorly differentiated	3	ser	NA	NA	1	70	-0.0114682	CCPOC-low
	GSE51088	GSM1238277	56	poorly differentiated	3	ser	NA	NA	0	103.5	-0.119656	CCPOC-low
	GSE51088	GSM1238278	54	moderately differentiated	3	ser	NA	NA	0	90.3	0.0808171	CCPOC-low
	GSE51088	GSM1238279	38	poorly differentiated	3	ser	NA	NA	0	130.867	0.0377353	CCPOC-low
	GSE51088	GSM1238280	46	NA	NA	NA	NA	NA	NA	NA	0.0427009	CCPOC-low
	GSE51088	GSM1238281	73	poorly differentiated	4	ser	NA	NA	1	3.03333	0.00181298	CCPOC-low
	GSE51088	GSM1238282	56	poorly differentiated	3	ser	NA	NA	1	69	0.223698	CCPOC-high
	GSE51088	GSM1238283	68	moderately differentiated	3	ser	NA	NA	1	21.3	0.043703	CCPOC-low
	GSE51088	GSM1238284	47	poorly differentiated	3	ser	NA	NA	1	76.1	0.0375515	CCPOC-low
	GSE51088	GSM1238285	49	poorly differentiated	2	ser	NA	NA	1	92.3333	-0.124982	CCPOC-low
	GSE51088	GSM1238286	80	NA	NA	NA	NA	NA	NA	NA	-0.00819302	CCPOC-low
	GSE51088	GSM1238287	57	poorly differentiated	3	ser	NA	NA	1	124.8	0.0604963	CCPOC-low
	GSE51088	GSM1238288	71	poorly differentiated	3	ser	NA	NA	0	135.967	-0.0858467	CCPOC-low
	GSE51088	GSM1238289	35	well differentiated	1	mucinous	NA	NA	0	91.3	-0.0384767	CCPOC-low
	GSE51088	GSM1238290	50	poorly differentiated	3	ser	NA	NA	1	52.7667	0.00783196	CCPOC-low
	GSE51088	GSM1238291	56	poorly differentiated	3	ser	NA	NA	0	233.367	-0.175186	CCPOC-low
	GSE51088	GSM1238292	45	poorly differentiated	2	ser	NA	NA	1	93.3333	0.0648991	CCPOC-low
	GSE51088	GSM1238293	63	poorly differentiated	3	ser	NA	NA	1	59.8667	0.140217	CCPOC-high
	GSE51088	GSM1238294	45	poorly differentiated	4	ser	NA	NA	1	48.7	0.0653709	CCPOC-low
	GSE51088	GSM1238295	73	poorly differentiated	3	ser	NA	NA	1	44.6333	-0.073491	CCPOC-low
	GSE51088	GSM1238296	59	poorly differentiated	4	ser	NA	NA	1	25.3667	0.196554	CCPOC-high
	GSE51088	GSM1238297	55	poorly differentiated	3	ser	NA	NA	1	42.6	0.0664125	CCPOC-low
	GSE51088	GSM1238298	68	poorly differentiated	3	ser	NA	NA	1	49.7	-0.0214438	CCPOC-low
	GSE51088	GSM1238299	44	NA	NA	NA	NA	NA	NA	NA	-0.0302096	CCPOC-low
	GSE51088	GSM1238300	49	poorly differentiated	4	ser	NA	NA	1	120.733	0.0521334	CCPOC-low
	GSE51088	GSM1238301	79	poorly differentiated	3	ser	NA	NA	1	63.9333	0.00756687	CCPOC-low
	GSE51088	GSM1238302	47	NA	NA	NA	NA	NA	NA	NA	0.0634202	CCPOC-low
	GSE51088	GSM1238303	64	poorly differentiated	3	ser	NA	NA	1	29.4333	0.123004	CCPOC-high
	GSE51088	GSM1238304	66	poorly differentiated	3	ser	NA	NA	1	31.4667	0.0963103	CCPOC-low
	GSE51088	GSM1238305	58	poorly differentiated	3	ser	NA	NA	0	151.167	0.0441313	CCPOC-low
	GSE51088	GSM1238306	46	poorly differentiated	1	endo	NA	NA	0	78.1333	-0.048818	CCPOC-low
	GSE51088	GSM1238307	65	poorly differentiated	3	other	NA	NA	1	9.13333	-0.222607	CCPOC-low
	GSE51088	GSM1238308	54	poorly differentiated	3	ser	NA	NA	0	90.3	0.010816	CCPOC-low
	GSE51088	GSM1238309	45	NA	NA	NA	NA	NA	NA	NA	0.0493536	CCPOC-low
	GSE51088	GSM1238310	68	poorly differentiated	3	other	NA	NA	1	42.6	-0.205807	CCPOC-low
	GSE51088	GSM1238311	51	well differentiated	1	mucinous	NA	NA	0	151.167	-0.234429	CCPOC-low
	GSE51088	GSM1238312	70	poorly differentiated	3	ser	NA	NA	0	75.0667	-0.0187848	CCPOC-low
	GSE51088	GSM1238313	59	poorly differentiated	3	ser	NA	NA	1	34.5	-0.0244692	CCPOC-low
	GSE51088	GSM1238314	70	poorly differentiated	3	ser	NA	NA	1	47.7	0.0848053	CCPOC-low
	GSE51088	GSM1238315	51	poorly differentiated	3	ser	NA	NA	1	44.6333	-0.00807864	CCPOC-low
	GSE51088	GSM1238316	63	poorly differentiated	4	ser	NA	NA	1	59.8667	0.0719133	CCPOC-low
