# Supplementary material for: Integrating cell cycle score for precise risk stratification in ovarian cancer
Source: Front Genet. 2022 Aug 17;13:958092. doi: 10.3389/fgene.2022.958092 (PMC9428269; doi:10.3389/fgene.2022.958092)
Supplement: Supplementary file 1 [file DataSheet1.ZIP › Supplementary Table 4.xlsx]

## Sheet: Table S4
	Supplementary Table 4. Summary of clinical information and qRT-PCR results of two cell cycle genes in BL-OC cohort.
	ID	Age	Stage	Grade	Dead	OS	log2 (POLA2 2pdCT)	log2 (KIF20B 2pdCT)	CCPOC Score	POLA2 Group	KIF20B Group	Risk Group
	BL-OC-1	71	4	poorly differentiated	1	8.3	-4.9	-3.9	1.25789	low	high	CCPOC-high
	BL-OC-2	47	3	moderately differentiated	1	15.6	-3.2	-4	0.0986107	high	high	CCPOC-low
	BL-OC-3	53	4	moderately differentiated	0	102.5	-1.7	-6.2	-1.97484	high	low	CCPOC-low
	BL-OC-4	44	4	poorly differentiated	1	32.5	-4.2	-4.7	0.40304	low	low	CCPOC-low
	BL-OC-5	70	3	poorly differentiated	1	18.9	-4.3	-4.5	0.567802	low	low	CCPOC-low
	BL-OC-6	65	3	poorly differentiated	1	30.5	-4.6	-4.4	0.813348	low	low	CCPOC-low
	BL-OC-7	56	3		1	6.1	-0.7	-2.6	-0.836579	high	high	CCPOC-low
	BL-OC-8	42	4	poorly differentiated	1	10.3	-3	-0.9	1.51026	high	high	CCPOC-high
	BL-OC-9	80	3	moderately differentiated	1	12.9	-3.8	-4	0.490209	low	high	CCPOC-low
	BL-OC-10	74	4	poorly differentiated	1	12.5	-5.5	-2.9	2.14696	low	high	CCPOC-high
	BL-OC-11	55	3	poorly differentiated	0	69.2	-4.4	-6.1	-0.162897	low	low	CCPOC-low
	BL-OC-12	43	3	poorly differentiated	1	42.6	-2.3	-4.1	-0.538534	high	high	CCPOC-low
	BL-OC-13	63	3	moderately differentiated	0	78.9	-3.3	-7.7	-1.67679	high	low	CCPOC-low
	BL-OC-14	53	3	poorly differentiated	0	85.2	-0.6	-3.5	-1.34958	high	high	CCPOC-low
	BL-OC-15	67	4	poorly differentiated	1	73.5	-4.6	-2.9	1.55957	low	high	CCPOC-high
	BL-OC-16	59	4	poorly differentiated	0	111.3	-1.6	-3.8	-0.846155	high	high	CCPOC-low
	BL-OC-17	54	4	poorly differentiated	1	19.6	-5.9	-3.2	2.25879	low	high	CCPOC-high
	BL-OC-18	82	3	poorly differentiated	1	22.6	-3.7	-3.5	0.673682	high	high	CCPOC-low
	BL-OC-19	40	4	moderately differentiated	1	16.7	-4.6	-4	1.01234	low	high	CCPOC-low
	BL-OC-20	53	3	moderately differentiated	0	69	-3.3	-6.3	-0.980323	high	low	CCPOC-low
	BL-OC-21	31	3	poorly differentiated	1	18.5	-5.6	-1.7	2.8092	low	high	CCPOC-high
	BL-OC-22	50	3	moderately differentiated	1	57.3	-3.9	-3.1	1.00321	low	high	CCPOC-low
	BL-OC-23	61	4	poorly differentiated	0	57.8	-4.4	-5.1	0.334581	low	low	CCPOC-low
	BL-OC-24	53	4	poorly differentiated	1	52.6	-3.6	-3.1	0.807407	high	high	CCPOC-low
	BL-OC-25	49	4	poorly differentiated	1	11.1	-5.7	-4.3	1.58103	low	low	CCPOC-high
	BL-OC-26	67	3	poorly differentiated	0	48.9	-2.5	-6.7	-1.70144	high	low	CCPOC-low
	BL-OC-27	62	3	poorly differentiated	1	49.7	-3.7	-1.8	1.51939	high	high	CCPOC-high
	BL-OC-28	69	3		1	58.1	-3.7	-5	-0.0725357	high	low	CCPOC-low
	BL-OC-29	58	4	poorly differentiated	1	18.2	-6.2	-3.3	2.40484	low	high	CCPOC-high
	BL-OC-30	53	4	poorly differentiated	1	11.4	-4.9	-1.6	2.40209	low	high	CCPOC-high
	BL-OC-31	79	3	poorly differentiated	0	40.8	-2.5	-5	-0.855732	high	low	CCPOC-low
	BL-OC-32	50	3	moderately differentiated	0	90.7	-0.8	-4.9	-1.91551	high	low	CCPOC-low
	BL-OC-33	55	4	poorly differentiated	0	98.7	-7.1	-7	1.15156	low	low	CCPOC-low
	BL-OC-34	72	4	poorly differentiated	1	18.7	-2.7	-3.5	0.021018	high	high	CCPOC-low
	BL-OC-35	61	3	poorly differentiated	1	37.5	-1	-1.7	-0.193049	high	high	CCPOC-low
	BL-OC-36	49	3	poorly differentiated	0	118.9	-3	-6.1	-1.07663	high	low	CCPOC-low
	BL-OC-37	44	4	poorly differentiated	1	39.6	-6	3.3	5.55766	low	high	CCPOC-high
	BL-OC-38	67	3	poorly differentiated	1	17.2	-8.5	-4.1	3.50798	low	high	CCPOC-high
	BL-OC-39	62	3	moderately differentiated	0	112.4	-3.6	-5.2	-0.237298	high	low	CCPOC-low
	BL-OC-40	47	3	poorly differentiated	1	31.4	-3.7	-3	0.922421	high	high	CCPOC-low
	BL-OC-41	52	3	poorly differentiated	0	88.2	-3.7	-4.9	-0.0227879	high	low	CCPOC-low
	BL-OC-42	65	4	moderately differentiated	0	101.6	-1.6	-5.6	-1.74162	high	low	CCPOC-low
	BL-OC-43	66	3	poorly differentiated	1	28.9	-0.5	-3.1	-1.21585	high	high	CCPOC-low
	BL-OC-44	63	4	poorly differentiated	1	26.3	-2.8	-5.8	-1.05792	high	low	CCPOC-low
	BL-OC-45	62	3	poorly differentiated	1	14.2	-3.9	-4.4	0.356484	low	low	CCPOC-low
	BL-OC-46	68	3	poorly differentiated	1	2.1	-3.9	-5.3	-0.0912464	low	low	CCPOC-low
	BL-OC-47	75	3	moderately differentiated	0	48.7	-2.8	-4.9	-0.610185	high	low	CCPOC-low
	BL-OC-48	44	4	poorly differentiated	1	91.3	-5	-4.1	1.22366	low	high	CCPOC-low
	BL-OC-49	62	3	poorly differentiated	1	18.3	-1.3	-2.3	-0.295737	high	high	CCPOC-low
	BL-OC-50	46	4	poorly differentiated	1	58.8	-1.6	-4.2	-1.04515	high	low	CCPOC-low
	BL-OC-51	58	3	poorly differentiated	1	29.4	-6.7	-4.5	2.13419	low	low	CCPOC-high
