# Supplementary material for: Integrating cell cycle score for precise risk stratification in ovarian cancer
Source: Front Genet. 2022 Aug 17;13:958092. doi: 10.3389/fgene.2022.958092 (PMC9428269; doi:10.3389/fgene.2022.958092)
Supplement: Supplementary file 1 [file DataSheet1.ZIP › Supplementary Table 5.xlsx]

## Sheet: Table S5
	Supplementary Table 5. Median survival for each CCPOC group in the training and validation datasets
	Cohort	Risk group	Mean OS, months (±SE)
	Taining cohort (GSE26712)	CCPOC-low	48.5 (2.9)
		CCPOC-high	40.3 (5.5)
	Public validation cohort (TCGA)	CCPOC-low	34.4 (1.4)
		CCPOC-high	31.5 (2.0)
	Public validation cohort (GSE9891)	CCPOC-low	34.4 (1.7)
		CCPOC-high	24.3 (1.7)
	Public validation cohort (ICGC-AU)	CCPOC-low	45.0 (3.6)
		CCPOC-high	33.8 (4.9)
	Public validation cohort (GSE138866)	CCPOC-low	53.6 (5.7)
		CCPOC-high	35.9 (7.0)
	Public validation cohort (GSE32062)	CCPOC-low	46.9 (1.8)
		CCPOC-high	38.6 (2.8)
	Public validation cohort (GSE14764)	CCPOC-low	35.2 (1.9)
		CCPOC-high	29.3 (3.7)
	Public validation cohort (GSE51088)	CCPOC-low	69.5 (5.2)
		CCPOC-high	40.2 (4.1)
	Internal validation cohort (BL-OC)	CCPOC-low	53.1 (5.5)
		CCPOC-high	24.6 (5.3)
	OS, overall survival; SE, standard error
