# Supplementary material for: Integrating cell cycle score for precise risk stratification in ovarian cancer
Source: Front Genet. 2022 Aug 17;13:958092. doi: 10.3389/fgene.2022.958092 (PMC9428269; doi:10.3389/fgene.2022.958092)
Supplement: Supplementary file 1 [file DataSheet1.ZIP › Supplementary Table 6.xlsx]

## Sheet: Table S6
	Supplementary Table 6. GSEA results for the comparison of CCPOC-high vs. CCPOC-low groups
	Gene.Set.Term	Observed Score	P value
	KEGG_GLYCOLYSIS_GLUCONEOGENESIS	-0.482736	0.00716846
	KEGG_CITRATE_CYCLE_TCA_CYCLE	-0.613074	0.00701754
	KEGG_PENTOSE_PHOSPHATE_PATHWAY	-0.582446	0.0122807
	KEGG_FRUCTOSE_AND_MANNOSE_METABOLISM	-0.518724	0.0212389
	KEGG_STEROID_BIOSYNTHESIS	-0.685636	0.00907441
	KEGG_STEROID_HORMONE_BIOSYNTHESIS	-0.497215	0.0102389
	KEGG_OXIDATIVE_PHOSPHORYLATION	-0.420334	0.00866551
	KEGG_PYRIMIDINE_METABOLISM	-0.498841	0.00175131
	KEGG_PHENYLALANINE_METABOLISM	-0.633185	0.0290381
	KEGG_TRYPTOPHAN_METABOLISM	-0.499288	0.015873
	KEGG_GLUTATHIONE_METABOLISM	-0.608322	0.00172414
	KEGG_N_GLYCAN_BIOSYNTHESIS	-0.575407	0.0034662
	KEGG_O_GLYCAN_BIOSYNTHESIS	-0.562338	0.0138169
	KEGG_AMINO_SUGAR_AND_NUCLEOTIDE_SUGAR_METABOLISM	-0.539036	0.00853242
	KEGG_GLYCOSAMINOGLYCAN_BIOSYNTHESIS_KERATAN_SULFATE	-0.695447	0.0163934
	KEGG_ARACHIDONIC_ACID_METABOLISM	-0.437078	0.0400697
	KEGG_GLYCOSPHINGOLIPID_BIOSYNTHESIS_GLOBO_SERIES	-0.670763	0.0236794
	KEGG_PYRUVATE_METABOLISM	-0.505738	0.0123457
	KEGG_GLYOXYLATE_AND_DICARBOXYLATE_METABOLISM	-0.662819	0.0181488
	KEGG_PORPHYRIN_AND_CHLOROPHYLL_METABOLISM	-0.499917	0.0414508
	KEGG_DRUG_METABOLISM_OTHER_ENZYMES	-0.609394	0.0034904
	KEGG_RIBOSOME	0.520672	0.00224719
	KEGG_DNA_REPLICATION	-0.686513	0.00174216
	KEGG_PROTEASOME	-0.646074	0.00175131
	KEGG_PPAR_SIGNALING_PATHWAY	-0.455973	0.0123457
	KEGG_BASE_EXCISION_REPAIR	-0.521177	0.0212389
	KEGG_MISMATCH_REPAIR	-0.55481	0.039356
	KEGG_HOMOLOGOUS_RECOMBINATION	-0.678593	0.00175439
	KEGG_CYTOKINE_CYTOKINE_RECEPTOR_INTERACTION	-0.464127	0.00173611
	KEGG_CHEMOKINE_SIGNALING_PATHWAY	-0.547826	0.0017094
	KEGG_CELL_CYCLE	-0.416095	0.00702988
	KEGG_LYSOSOME	-0.486037	0.00175439
	KEGG_PEROXISOME	-0.413113	0.019469
	KEGG_APOPTOSIS	-0.512847	0.00173611
	KEGG_WNT_SIGNALING_PATHWAY	0.493814	0.00235849
	KEGG_HEDGEHOG_SIGNALING_PATHWAY	0.492604	0.00923788
	KEGG_TGF_BETA_SIGNALING_PATHWAY	0.530398	0.00228311
	KEGG_ECM_RECEPTOR_INTERACTION	0.370407	0.0479452
	KEGG_CELL_ADHESION_MOLECULES_CAMS	-0.53901	0.0017452
	KEGG_ADHERENS_JUNCTION	0.395497	0.0390805
	KEGG_COMPLEMENT_AND_COAGULATION_CASCADES	-0.595775	0.00177936
	KEGG_ANTIGEN_PROCESSING_AND_PRESENTATION	-0.693398	0.00178253
	KEGG_TOLL_LIKE_RECEPTOR_SIGNALING_PATHWAY	-0.597736	0.00171821
	KEGG_NOD_LIKE_RECEPTOR_SIGNALING_PATHWAY	-0.588189	0.00178891
	KEGG_RIG_I_LIKE_RECEPTOR_SIGNALING_PATHWAY	-0.57528	0.00177936
	KEGG_CYTOSOLIC_DNA_SENSING_PATHWAY	-0.520517	0.00348432
	KEGG_JAK_STAT_SIGNALING_PATHWAY	-0.367086	0.011925
	KEGG_HEMATOPOIETIC_CELL_LINEAGE	-0.609515	0.0017452
	KEGG_NATURAL_KILLER_CELL_MEDIATED_CYTOTOXICITY	-0.612822	0.00172117
	KEGG_T_CELL_RECEPTOR_SIGNALING_PATHWAY	-0.48114	0.0017331
	KEGG_B_CELL_RECEPTOR_SIGNALING_PATHWAY	-0.590232	0.00178253
	KEGG_FC_EPSILON_RI_SIGNALING_PATHWAY	-0.548312	0.00178253
	KEGG_FC_GAMMA_R_MEDIATED_PHAGOCYTOSIS	-0.522313	0.00173611
	KEGG_LEUKOCYTE_TRANSENDOTHELIAL_MIGRATION	-0.499736	0.00172414
	KEGG_INTESTINAL_IMMUNE_NETWORK_FOR_IGA_PRODUCTION	-0.742775	0.0017331
	KEGG_MELANOGENESIS	0.433404	0.00236967
	KEGG_TYPE_I_DIABETES_MELLITUS	-0.692333	0.00176367
	KEGG_MATURITY_ONSET_DIABETES_OF_THE_YOUNG	-0.567787	0.0339286
	KEGG_PARKINSONS_DISEASE	-0.454464	0.00525394
	KEGG_HUNTINGTONS_DISEASE	-0.356496	0.0221465
	KEGG_PRION_DISEASES	-0.507721	0.0226087
	KEGG_VIBRIO_CHOLERAE_INFECTION	-0.536208	0.0017331
	KEGG_EPITHELIAL_CELL_SIGNALING_IN_HELICOBACTER_PYLORI_INFECTION	-0.456963	0.0142349
	KEGG_LEISHMANIA_INFECTION	-0.66425	0.00177936
	KEGG_PATHWAYS_IN_CANCER	0.328729	0.00246305
	KEGG_BASAL_CELL_CARCINOMA	0.704743	0.00229885
	KEGG_MELANOMA	0.418816	0.0179372
	KEGG_ASTHMA	-0.756781	0.00175439
	KEGG_AUTOIMMUNE_THYROID_DISEASE	-0.782975	0.00173611
	KEGG_SYSTEMIC_LUPUS_ERYTHEMATOSUS	-0.709346	0.00174216
	KEGG_ALLOGRAFT_REJECTION	-0.785213	0.00176056
	KEGG_GRAFT_VERSUS_HOST_DISEASE	-0.766728	0.0017452
	KEGG_PRIMARY_IMMUNODEFICIENCY	-0.73373	0.0017452
	KEGG_VIRAL_MYOCARDITIS	-0.615454	0.00176678
	HALLMARK_TNFA_SIGNALING_VIA_NFKB	-0.495887	0.00164745
	HALLMARK_CHOLESTEROL_HOMEOSTASIS	-0.545801	0.00183486
	HALLMARK_WNT_BETA_CATENIN_SIGNALING	0.452324	0.0493562
	HALLMARK_TGF_BETA_SIGNALING	0.472384	0.0150862
	HALLMARK_IL6_JAK_STAT3_SIGNALING	-0.671198	0.0017452
	HALLMARK_DNA_REPAIR	-0.434692	0.00167504
	HALLMARK_G2M_CHECKPOINT	-0.565842	0.00162602
	HALLMARK_APOPTOSIS	-0.405219	0.00167785
	HALLMARK_ADIPOGENESIS	-0.465713	0.00160514
	HALLMARK_ESTROGEN_RESPONSE_EARLY	-0.327776	0.0228385
	HALLMARK_ESTROGEN_RESPONSE_LATE	-0.473214	0.00164745
	HALLMARK_ANDROGEN_RESPONSE	-0.402738	0.008726
	HALLMARK_INTERFERON_ALPHA_RESPONSE	-0.84507	0.0017452
	HALLMARK_INTERFERON_GAMMA_RESPONSE	-0.760793	0.00164745
	HALLMARK_HEDGEHOG_SIGNALING	0.477804	0.0361702
	HALLMARK_COMPLEMENT	-0.592989	0.00164745
	HALLMARK_PI3K_AKT_MTOR_SIGNALING	-0.392446	0.0137694
	HALLMARK_MTORC1_SIGNALING	-0.591253	0.00161031
	HALLMARK_E2F_TARGETS	-0.635669	0.00162075
	HALLMARK_MYC_TARGETS_V1	-0.409452	0.00162602
	HALLMARK_MYC_TARGETS_V2	-0.414632	0.043088
	HALLMARK_EPITHELIAL_MESENCHYMAL_TRANSITION	0.486886	0.00251256
	HALLMARK_INFLAMMATORY_RESPONSE	-0.619104	0.00162338
	HALLMARK_XENOBIOTIC_METABOLISM	-0.406725	0.00163132
	HALLMARK_FATTY_ACID_METABOLISM	-0.451159	0.00165563
	HALLMARK_OXIDATIVE_PHOSPHORYLATION	-0.463532	0.00163132
	HALLMARK_GLYCOLYSIS	-0.408516	0.00164745
	HALLMARK_REACTIVE_OXYGEN_SPECIES_PATHWAY	-0.60557	0.00186567
	HALLMARK_P53_PATHWAY	-0.356785	0.00481541
	HALLMARK_UV_RESPONSE_UP	-0.517714	0.00165563
	HALLMARK_UV_RESPONSE_DN	0.528015	0.0023753
	HALLMARK_HEME_METABOLISM	-0.318116	0.0450886
	HALLMARK_COAGULATION	-0.44641	0.0017094
	HALLMARK_IL2_STAT5_SIGNALING	-0.436847	0.00163132
	HALLMARK_BILE_ACID_METABOLISM	-0.372895	0.0277296
	HALLMARK_PEROXISOME	-0.446531	0.00175131
	HALLMARK_ALLOGRAFT_REJECTION	-0.677851	0.00163132
	HALLMARK_KRAS_SIGNALING_UP	-0.358477	0.00487013
