# Supplementary material for: Integrating cell cycle score for precise risk stratification in ovarian cancer
Source: Front Genet. 2022 Aug 17;13:958092. doi: 10.3389/fgene.2022.958092 (PMC9428269; doi:10.3389/fgene.2022.958092)
Supplement: Supplementary file 1 [file DataSheet1.ZIP › Supplementary Table 7.xlsx]

## Sheet: Table S7
	Supplementary Table 7. Pan-cancer PD1 response rates.
	Title	ORR	Targets	Drugs
	913P Avelumab in Patients with Metastatic Adrenocortical Carcinoma (mACC): Results from the JAVELIN Solid Tumor Trial	0.06	PD-1	Avelumab
	Atezolizumab in Metastatic TNBC (mTNBC): Long-Term Clinical Outcomes and Biomarker Analyses	0.24	PD-1	Atezolizumab
	Avelumab, an Anti-PD-L1 Antibody, in Patients with Locally Advanced or Metastatic Breast Cancer: A Phase 1b JAVELIN Solid Tumor Study	0.036	PD-1	Avelumab
	An Open-Label, Multicohort, Phase I/II Study of Nivolumab in Patients with Virus-Associated Tumors (CheckMate 358): Efficacy and Safety in Recurrent or Metastatic (R/M) Cervical, Vaginal, and Vulvar Cancers	0.263	PD-1	Nivolumab
	Pembrolizumab for Previously Treated Advanced Cervical Squamous Cell Cancer: Preliminary Results from the Phase 2 KEYNOTE-158 Study	0.17	PD-1	Pembrolizumab
	Nivolumab in Patients with Metastatic DNA Mismatch Repair-Deficient or Microsatellite Instability-High Colorectal Cancer (CheckMate 142): An Open-Label, Multicentre, Phase 2 Study	0.311	PD-1	Nivolumab
	Phase II Open-Label Study of Pembrolizumab in Treatment-Refractory, Microsatellite Instability–High/Mismatch Repair–Deficient Metastatic Colorectal Cancer: KEYNOTE-164	0.33	PD-1	Pembrolizumab
	Clinical activity, safety and biomarker results from a phase Ia study of atezolizumab (atezo) in advanced/recurrent endometrial cancer (rEC)	0.13	PD-1	Atezolizumab
	Nivolumab in patients with advanced gastric or gastro-oesophageal junction cancer refractory to, or intolerant of, at least two previous chemotherapy regimens (ONO-4538-12, ATTRACTION-2): a randomised, double-blind, placebo-controlled, phase 3 trial	0.112	PD-1	Nivolumab
	KEYNOTE-059 cohort 1: Efficacy and safety of pembrolizumab (pembro) monotherapy in patients with previously treated advanced gastric cancer	0.112	PD-1	Pembrolizumab
	Avelumab (MSB0010718C; anti-PD-L1) in patients with advanced gastric or gastroesophageal junction cancer from JAVELIN solid tumor phase Ib trial: Analysis of safety and clinical activity	0.131	PD-1	Avelumab
	Phase II Trial of Pembrolizumab in Patients (Pts) with Incurable Platinum Refractory Germ Cell Tumors (GCT)	0	PD-1	Pembrolizumab
	Nivolumab for Recurrent Squamous-Cell Carcinoma of the Head and Neck	0.133	PD-1	Nivolumab
	Pembrolizumab for Platinum- and Cetuximab-Refractory Head and Neck Cancer: Results From a Single-Arm, Phase II Study	0.16	PD-1	Pembrolizumab
	Nivolumab in Patients with Advanced Hepatocellular Carci­noma (CheckMate 040): An Open-Label, Non-Comparative, Phase 1/2 Dose Escalation and Expansion Trial	0.161	PD-1	Nivolumab
	Combined Nivolumab and Ipilimumab or Monotherapy in Untreated Melanoma	0.437	PD-1	Nivolumab
	Pembrolizumab versus Ipilimumab in Advanced Melanoma	0.332	PD-1	Pembrolizumab
	Nivolumab versus Docetaxel in Advanced Nonsquamous Non­Small-Cell Lung Cancer	0.19	PD-1	Nivolumab
	Pembrolizumab for the treatment of non-small-cell lung cancer	0.187	PD-1	Pembrolizumab
	Nivolumab versus Docetaxel in Advanced Squamous-Cell Non-Small-Cell Lung Cancer	0.2	PD-1	Nivolumab
	Pembrolizumab for the treatment of non-small-cell lung cancer	0.235	PD-1	Pembrolizumab
	Avelumab for Patients with Previously Treated Metastatic or Recurrent Non-Small-Cell Lung Cancer (JAVELIN Solid Tumor): Dose-Expansion Cohort of a Multi­centre, Open-Label, Phase 1b Trial	0.13	PD-1	Avelumab
	Safety, Activity, and Immune Correlates of Anti-PD-1 Antibody in Cancer	0	PD-1	Nivolumab
	Avelumab in Metastatic Castration-Resistant Prostate Cancer (mCRPC)	0	PD-1	Avelumab
	Nivolumab versus Everolimus in Advanced Renal-Cell Carcinoma	0.25	PD-1	Nivolumab
	A multi-center phase II study of nivolumab +/- ipilimumab for patients with metastatic sarcoma (Alliance A091401).	0.05	PD-1	Nivolumab
	Pembrolizumab in Advanced Soft-Tissue Sarcoma and Bone Sarcoma (SARC028): A Multicentre, Two-Cohort, Single-Arm, Open-Label, Phase 2 Trial	0.112	PD-1	Pembrolizumab
	Atezolizumab in Patients with Locally Advanced and Metastatic Urothelial Carcinoma Who Have Progressed Following Treatment with Platinum-Based Chemotherapy: A Single-Arm, Multicentre, Phase 2 Trial	0.15	PD-1	Atezolizumab
	Efficacy and Safety of Durvalumab in Locally Advanced or Metastatic Urothelial Carcinoma: Updated Results From a Phase 1/2 Open-label Study	0.178	PD-1	Durvalumab
	Association of tumour mutational burden with outcomes in patients with advanced solid tumours treated with pembrolizumab: prospective biomarker analysis of the multicohort, open-label, phase 2 KEYNOTE-158 study	0.032	PD-1	Pembrolizumab
	Nivolumab in Patients With Relapsed or Refractory Hematologic Malignancy: Preliminary Results of a Phase Ib Study	0.36	PD-1	Nivolumab
	Safety and tolerability of pembrolizumab in patients with relapsed/refractory primary mediastinal large B-cell lymphoma	0.41	PD-1	Pembrolizumab
	A Phase I/Ib Study of Nivolumab for Relapsed Hematologic Malignancies after Allogeneic Hematopoietic Cell Transplantation (alloHCT)	0.091	PD-1	Nivolumab
	Pembrolizumab in Patients with Advanced Metastatic Germ Cell Tumors	0	PD-1	Pembrolizumab
	Association of tumour mutational burden with outcomes in patients with advanced solid tumours treated with pembrolizumab: prospective biomarker analysis of the multicohort, open-label, phase 2 KEYNOTE-158 study	0.06	PD-1	Pembrolizumab
	Pembrolizumab in patients with thymic carcinoma: a single-arm, single-centre, phase 2 study	0.225	PD-1	Pembrolizumab
	A phase II study of pembrolizumab for patients with previously treated advanced thymic epithelial tumor	0.242	PD-1	avelumab
	OA18.03 Safety and Clinical Activity of Avelumab (MSB0010718C; Anti-PD-L1) in Patients with Advanced Thymic Epithelial Tumors (TETs)	0.25	PD-1	Nivolumab
